# Supplementary material for: Functional annotation of hypothetical proteins from the Exiguobacterium antarcticum strain B7 reveals proteins involved in adaptation to extreme environments, including high arsenic resistance
Source: PLoS One. 2018 Jun 25;13(6):e0198965. doi: 10.1371/journal.pone.0198965 (PMC6016940; doi:10.1371/journal.pone.0198965)
Supplement: S1 Table — (XLSX) [file pone.0198965.s003.xlsx]

## Sheet: Folha1
S1 Table. List of bioinformatics tools and databases	Coluna1	Coluna2	Coluna3	Coluna4
Analyse	Bioinformatics tool	Version	Reference	URL
Functional analysis	GO FEAT	1.0	[37]	http://computationalbiology.ufpa.br/gofeat/
	CDART	*	[24]	https://www.ncbi.nlm.nih.gov/Structure/lexington/lexington.cgi
	SMART	8.0	[26]	http://smart.embl-heidelberg.de/
	CATH	4.2	[40]	www.cathdb.info/
	Pfam	31.0	[25]	https://pfam.xfam.org/
	SUPERFAMILY	1.75	[23]	http://supfam.org/SUPERFAMILY/index.html
	SVMProt	*	[27]	http://bidd2.nus.edu.sg/cgi-bin/svmprot/svmprot.cgi
	InterPro	66.0	[39]	https://www.ebi.ac.uk/interpro/
	DEG	15.2	[42]	http://www.essentialgene.org/
Sub-cellular localization of the protein	PSORTdb	3.0	[46]	http://db.psort.org/
	CELLO	2.5	[45]	http://cello.life.nctu.edu.tw/
Physical-chemical characterization	ProtParam	*	[50]	https://web.expasy.org/protparam/
Protein-protein interaction network	STRING	10.5	[51]	https://string-db.org/
	CYTOSCAPE	3.6.1	[56]	http://www.cytoscape.org/
Structure prediction	MODELLER	9.13	[58]	https://salilab.org/modeller/
	PROCHECK	3.5.4	[59]	https://www.ebi.ac.uk/thornton-srv/software/PROCHECK/
	UCSF Chimera	1.1.2	[60]	https://www.cgl.ucsf.edu/chimera/
*Information not available
