# Supplementary material for: Functional annotation of hypothetical proteins from the Exiguobacterium antarcticum strain B7 reveals proteins involved in adaptation to extreme environments, including high arsenic resistance
Source: PLoS One. 2018 Jun 25;13(6):e0198965. doi: 10.1371/journal.pone.0198965 (PMC6016940; doi:10.1371/journal.pone.0198965)
Supplement: S2 Table — (XLSX) [file pone.0198965.s004.xlsx]

## Sheet: scoreROC
S2 Table. Dataset of annotation function of 100 proteins functionally known from E. antarcticum using the same pipeline used for the HP prediction.
		SUPERFAMILY			CATH		SMART		SVMPROT		CDART		PFAM		UNIPROT
Locus_tag	Protein Name	Prediction	Score	Column1	Prediction2	Score2	Prediction3	Score4	Prediction4	Score3	Prediction5	Score5	prediction6	Score6	Column7	Score7
Eab7_0001	dnaA Chromosomal replication initiator protein DnaA	Chromosomal replication initiation factor DnaA C-terminal domain IV	1 (5)	5	Chromosomal replication initiator protein DnaA	1 (5)	DnaA_N	1 (5)	All DNA-binding|DNA replication|DNA condensation|DNA repair	1 (4)	dnaA	1 (5)	Bac_DnaA	1 (5)	DNA replication initiation [GO:0006270]; regulation of DNA replication [GO:0006275]	1 (5)
Eab7_0002	dnaN DNA polymerase III subunit beta	DNA polymerase III, beta subunit	1 (5)	5	DNA polymerase III subunit beta	1 (5)	DNA_pol3_beta	1 (5)	All DNA-binding	1 (4)	beta_clamp	1 (4)	DNA_pol3_beta	1 (5)	DNA-directed DNA polymerase activity [GO:0003887]; DNA polymerase III complex [GO:0009360]	1 (5)
Eab7_0004	recF DNA replication and repair protein recF	P-loop containing nucleoside triphosphate hydrolases/ABC transporter ATPase domain-like	0 (2)	5	DNA replication and repair protein RecF	1 (5)	No results	0 (2)	DNA replication and repair protein RecF	1 (5)	RecF	1 (5)	SMC_N| AAA_15| AAA_21| AAA_23	1 (4)	No results	0 (2)
Eab7_0005	gyrB DNA gyrase subunit B	DNA gyrase/MutL, N-terminal domain	1 (4)	4	DNA gyrase subunit B	1 (5)	DNA_gyraseB	1 (5)	EC5.99 Isomerases - Other Isomerases|EC3.6 Hydrolases - Acting on Acid Anhydrides	1 (3)	TOP2c	1 (5)	DNA_gyraseB	1 (5)	DNA topoisomerase type II (ATP-hydrolyzing) activity [GO:0003918]; DNA-dependent DNA replication [GO:0006261]	1 (4)
Eab7_0006	gyrA DNA gyrase subunit A	GyrA/ParC C-terminal domain-like	1 (5)	5	DNA gyrase subunit A	1 (5)	coiled_coil_region|DNA_gyraseA_C	1 (5)	EC5.99 Isomerases - Other Isomerases|All DNA-binding|All lipid-binding proteins|Zinc-binding	1 (2)	TOP4c	1 (5)	DNA_topoisoIV|DNA_gyraseA_C	1 (5)	DNA topoisomerase type II (ATP-hydrolyzing) activity [GO:0003918] |DNA-dependent DNA replication [GO:0006261]	1 (4)
Eab7_0009	guaB Inosine-5`-monophosphate dehydrogenase	Inosine monophosphate dehydrogenase	1 (5)	5	IMP (Inosine monophosphate) dehydrogenase |Inosine-5'-monophosphate dehydrogenase	1 (5)	No results	0 (2)	Potassium-binding|EC1.1 Oxidoreductases - Acting on the CH-OH group of donors|Iron-binding	1 (2)	IMPDH	1 (5)	IMPDH	1 (5)	Inosine-5'-monophosphate dehydrogenase	1 (5)
Eab7_0019	dnaX DNA polymerase III subunit gamma/tau	DNA polymerase III clamp loader subunits|C-terminal domain	1 (4)	4	DNA polymerase III subunits gamma and tau	1 (5)	No results	0 (2)	All DNA-binding|Zinc-binding|DNA condensation|DNA repair	1 (4)	DNA_pol3_delta2|DNA_pol3_delta2~HolB	1 (5)	DNA_pol3_gamma3|AAA_5	1 (5)	DNA polymerase III, subunit gamma/ tau	1 (5)
Eab7_0034	metS Methionyl-tRNA synthetase	Anticodon-binding domain of a subclass of class I aminoacyl-tRNA synthetases	1 (3)	3	Methionyl-tRNA ligase	1 (4)	tRNA-synt_1e	1 (5)	tRNA-binding proteins	1 (5)	PRK12267	1 (5)	tRNA-synt_1g|tRNA-synt_1|tRNA_bind	1 (5)	methionine-tRNA ligase activity [GO:0004825]; tRNA binding [GO:0000049]|methionyl-tRNA aminoacylation [GO:0006431]	1 (5)
Eab7_0035	tatD TatD DNase family protein	TatD Mg-dependent DNase-like	1 (5)	5	Deoxyribonuclease TatD	1 (4)	TatD_Dnase	1 (5)	EC2.7 Transferases - Transferring Phosphorus-Containing Groups|All DNA-binding	0 (2)	metallo-dependent_hydrolases	1 (3)	TatD_Dnase	1 (5)	endodeoxyribonuclease activity, producing 5'-phosphomonoesters [GO:0016888]	1 (5)
Eab7_0042	glmU Bifunctional protein glmU	UDP-glucose pyrophosphorylase|Trimeric LpxA-like	1 (4)	4	Bifunctional UDP-N-acetylglucosamine pyrophosphorylase GlmU	1 (4)	NTP_transf_3|NTP_transferase|Hexapep|Hexapep_2	1 (4)	Transferases - Acyltransferases	1 (3)	GlmU	1 (5)	NTP_transferase|NTP_transf_3	1 (3)	glucosamine-1-phosphate N-acetyltransferase activity [GO:0019134]; UDP-N-acetylglucosamine diphosphorylase activity [GO:0003977]	1 (5)
Eab7_0045	mfd Transcription-repair-coupling factor	TRCF domain-like|TRCF domain	1 (5)	5	Transcription-repair-coupling factor	1 (5)	CarD_TRCF	1 (5)	DNA repair|DNA replication	1 (5)	RecG	1 (3)	TRCF	1 (5)	|ATP binding [GO:0005524];regulation of transcription, DNA-templated [GO:0006355]; transcription-coupled nucleotide-excision repair, DNA damage recognition [GO:0000716]	1 (5)
Eab7_0051	tilS tRNA(Ile)-lysidine synthase	tRNA-Ile-lysidine synthetase, TilS, C-terminal domain	1 (5)	5	tRNA(Ile)-lysidine synthase	1 (5)	TilS_C|	1 (5)	Iron-binding|Magnesium-binding	0 (2)	AANH_like/TilS	1 (4)	TilS_C	1 (5)	|tRNA modification [GO:0006400]	1 (3)
Eab7_0052	hprT Hypoxanthine-guanine phosphoribosyltransferase	Phosphoribosyltransferases (PRTases)	1 (4)	4	Hypoxanthine-guanine phosphoribosyltransferase	1 (5)	Pribosyltran	1 (5)	EC2.4 Transferases - Glycosyltransferases|All lipid-binding proteins	1 (4)	PRTases_typeI|NK~PRTases_typeI	1 (3)	Pribosyltran	1 (4)	Hypoxanthine phosphoribosyl transferase	1 (4)
Eab7_0053	ftsH ATP-dependent zinc metalloprotease FtsH	FtsH protease domain-like	1 (5)	5	ATP-dependent zinc metalloprotease FtsH	1 (5)	FtsH_ext	1 (5)	Zinc-binding	1 (4)	FtsH_ext/TIP49	1 (5)	FtsH_ext	1 (5)	metalloendopeptidase activity [GO:0004222]; zinc ion binding [GO:0008270]	1 (5)
Eab7_0054	coaX Type III pantothenate kinase	CoaX-like	1 (5)	5	Type III pantothenate kinase	1 (5)	Pan_kinase	1 (5)	All lipid-binding proteins	1 (2)	NBD_sugar-kinase_HSP70_actin	1 (3)	Pan_kinase	1 (5)	pantothenate kinase activity [GO:0005737]	1 (5)
Eab7_0071	radA DNA repair protein RadA	Ribosomal protein S5 domain 2-like|ATP-dependent protease Lon (La), catalytic domain	1 (2)	2	DNA repair protein radA	1 (5)	Rad51	1 (5)	All DNA-binding|Iron-binding|EC2.3 Transferases - Acyltransferases	1 (3)	Sms	0 (2)	Rad51	1 (5)	recombinational repair [GO:0000725]	1 (4)
Eab7_0073	ispD 2-C-methyl-D-erythritol 4-phosphate cytidylyltransferase	Cytidylytransferase	1 (4)	4	2-C-methyl-D-erythritol 4-phosphate cytidylyltransferas	1 (5)	IspD	1 (5)	EC2.7 Transferases - Transferring Phosphorus-Containing Groups	1 (4)	Glyco_tranf_GTA_type|Ricin_B_lectin|Glyco_tranf_GTA_type/LbetaH|UDP-g_GGTase~Glyco_tranf_GTA_type|CBS_pair~Glyco_tranf_GTA_type|Glycosyltransferase_GTB_type	0 (2)	IspD|NTP_transf_3	1 (5)	2-C-methyl-D-erythritol 4-phosphate cytidylyltransferase activity [GO:0050518]	1 (5)
Eab7_0081	sigH RNA polymerase sigma-H factor	Sigma2 domain of RNA polymerase sigma factors	1 (5)	5	RNA polymerase factor sigma-70	1 (5)	Sigma70_r4_2	1 (4)	Sigma factor|DNA-directed RNA polymerase	1 (5)	PRK08295	0 (2)	Sigma70_r2|Sigma70_r4_2|GerE	1 (4)	DNA binding [GO:0003677]; sigma factor activity [GO:0016987]; transcription factor activity, sequence-specific DNA binding [GO:0003700]||DNA-templated transcription, initiation [GO:0006352]	1 (3)
Eab7_0090	rpoB DNA-directed RNA polymerase subunit beta	beta and beta-prime subunits of DNA dependent RNA-polymerase|RNA-polymerase beta	1 (5)	5	DNA-directed RNA polymerase subunit beta	1 (5)	No results	0 (2)	EC2.7 Transferases - Transferring Phosphorus-Containing Groups|EC6.1 Ligases - Forming Carbon-Oxygen Bonds	1 (3)	RNA_pol_B_RPB2~RNA_pol_Rpb1_2	1 (5)	No results	0 (2)	No results	0 (2)
Eab7_0095	fusA Elongation factor G	Elongation factors|EF-G C-terminal domain-like|EF-G/eEF-2 domains III and V	1 (5)	5	Elongation factor G	1 (5)	EFG_C	1 (5)	Elongation factor	1 (4)	GTP_EFTU	1 (4)	GTP_EFTU	1 (4)	translation elongation factor activity [GO:0003746]	1 (4)
Eab7_0096	tuf Elongation factor Tu	EF-Tu/eEF-1alpha/eIF2-gamma C-terminal domain|Elongation factors	1 (5)	5	Elongation factor T	1 (5)	GTP_EFTU	1 (5)	Elongation factor	1 (4)	SelB	1 (5)	GTP_EFTU	1 (5)	translation elongation factor activity [GO:0003746]	1 (4)
Eab7_0118	secY Preprotein translocase subunit SecY	Preprotein translocase SecY subunit	1 (5)	5	Preprotein translocase subunit SecY	1 (5)	SecY|transmembrane_domain	1 (5)	TC3.A Primary Active Transporters - P-P-bond-hydrolysis-driven transporters |All lipid-binding proteins|Metal-binding|TC3.A.5 Type II (general) secretory pathway (IISP) family	0 (2)	SecY	1 (5)	SecY	1 (5)	protein transport by the Sec complex [GO:0043952]|	1 (4)
Eab7_0120	mapB Methionine aminopeptidase 2	Creatinase/aminopeptidase	1 (4)	4	Methionine aminopeptidase	1 (5)	Peptidase_M24	1 (4)	EC3.4 Hydrolases - Acting on peptide bonds (Peptidases)	1 (3)	APP_MetAP	1 (5)	Peptidase_M24	1 (4)	metalloaminopeptidase activity [GO:0070006]||protein initiator methionine removal [GO:0070084]	1 (4)
Eab7_0124	rpoA DNA-directed RNA polymerase subunit alpha	Insert subdomain of RNA polymerase alpha subunit|C-terminal domain of RNA polymerase alpha subunit	1 (5)	5	RNA polymerase alpha subunit|DNA-directed RNA polymerase subunit alpha|RpoA	1 (5)	RNA_pol_A_bac	1 (5)	DNA-directed RNA polymerase	1 (5)	RNA_pol_A_CTD	1 (5)	RNA_pol_A_CTD|RNA_pol_A_bac|RNA_pol_L	1 (5)	DNA-directed 5'-3' RNA polymerase activity [GO:0003899]	1 (5)
Eab7_0141	glmM Phosphoglucosamine mutase	Phosphoglucomutase, first 3 domains	1 (5)	5	Phosphoglucosamine mutase	1 (5)	PGM_PMM_III	1 (5)	EC4.2 Lyases - Carbon-Oxygen Lyases|All lipid-binding proteins|EC3.5 Hydrolases - Acting on Carbon-Nitrogen Bonds, other than Peptide Bonds|Metal-binding|EC3.4 Hydrolases - Acting on peptide bonds (Peptidases)|EC2.5 Transferases - Transferring Alkyl or Aryl Groups, Other than Methyl Groups	1 (2)	PGM_PMM_I	1 (5)	PGM_PMM_I	1 (5)	phosphoglucosamine mutase activity [GO:0008966]	1 (5)
Eab7_0188	lysP Lysine-specific permease	No results	0 (2)	5	No results	0 (2)	AA_permease_2|AA_permease|transmembrane_domain	1 (5)	TC2.A.3 Amino acid-polyamine-organocation (APC) family|Magnesium-binding|TC2.A.1 Major facilitator family (MFS)|Transmembrane|Photosystem I	1 (4)	LysP	1 (5)	AA_permease|AA_permease_2	1 (5)	amino acid transmembrane transporter activity [GO:0015171]	1 (4)
Eab7_0190	msrA Peptide methionine sulfoxide reductase MsrA/MsrB	Peptide methionine sulfoxide reductase	1 (5)	5	Peptide methionine sulfoxide reductase	1 (5)	PMSR	1 (5)	Zinc-binding|EC5.3 Isomerases - Intramolecular Oxidoreductases|Metal-binding|Calcium-binding|	0 (2)	SelR	1 (5)	PMSR|SelR	1 (5)	peptide-methionine (R)-S-oxide reductase activity [GO:0033743]; peptide-methionine (S)-S-oxide reductase activity [GO:0008113]	1 (5)
Eab7_0192	yhdG Amino acid permease YhdG	No results	0 (2)	5	Cationic amino acid transporter	1 (4)	AA_permease|transmembrane_domain	1 (5)	|TC2.A.3 Amino acid-polyamine-organocation (APC) family|Transmembrane	1 (3)	AA_permease_2	1 (5)	AA_permease_2	1 (5)	amino acid transmembrane transporter activity [GO:0015171]	1 (5)
Eab7_0193	glpD Aerobic glycerol-3-phosphate dehydrogenase	FAD/NAD(P)-binding domain|Succinate dehydrogenase/fumarate reductase flavoprotein N-terminal domain|FAD-linked reductases, C-terminal domain|D-aminoacid oxidase-like	1 (3)	3	Aerobic glycerol-3-phosphate dehydrogenase	1 (5)	DAO_C	1 (4)	EC4.6 Lyases - Phosphorus-Oxygen Lyases|EC4.1 Lyases - Carbon-Carbon Lyases|Flavoprotein	1 (4)	DAO_C	1 (4)	DAO|DAO_C	1 (4)	glycerol-3-phosphate dehydrogenase activity [GO:0004368]	1 (5)
Eab7_0253	fadF fadF protein	alpha-helical ferredoxin|Fumarate reductase/Succinate dehydogenase iron-sulfur protein, C-terminal domain	1 (4)	4	4Fe-4S ferredoxin iron-sulfur binding domain protein||4Fe-4S ferredoxi|Succinate dehydrogenase/fumarate reductase iron-sulfur subunit	1 (4)	Fer4_8|Fer4_7|CCG	1 (3)	All lipid-binding proteins|TC1.A Channels/Pores - Alpha-Type channels|TC3.A Primary Active Transporters - P-P-bond-hydrolysis-driven transporters |Metal-binding	1 (2)	GlcD~CCG|GlcD~Fer4_9~CCG|DUF3483~CCG	1 (4)	CCG|CCG|Fer4_8|Fer4_10|Fer4_7	1 (3)	iron-sulfur cluster binding [GO:0051536]	1 (4)
Eab7_0256	lytS Sensor protein	ATPase domain of HSP90 chaperone/DNA topoisomerase II/histidine kinase	1 (5)	5	Sensor histidine kinase LytS	1 (5)	No results	0 (2)	EC2.5 Transferases - Transferring Alkyl or Aryl Groups, Other than Methyl Groups|All lipid-binding proteins|EC1.1 Oxidoreductases - Acting on the CH-OH group of donors|TC9.B Incompletely Characterized Transport Systems - Putative uncharacterized transport proteins	1 (2)	His_kinase|	1 (4)	5TM-5TMR_LYT	1 (4)	No results	0 (2)
Eab7_0257	galM Aldose 1-epimerase	Galactose mutarotase-like|Aldose 1-epimerase (mutarotase)	1 (5)	5	Aldose 1-epimerase-like protein	1 (5)	Aldose_epim	1 (5)	|EC5.1 Isomerases - Racemases and Epimerases	1 (3)	Aldose_epim|	1 (5)	Aldose_epim	1 (5)	aldose 1-epimerase activity [GO:0004034]	1 (5)
Eab7_0351	galA Alpha-galactosidase	(Trans)glycosidases|YicI catalytic domain-like	1 (2)	2	Probable alpha-galactosidase C|Probable alpha-galactosidase A	1 (5)	Glyco_hydro_36N|GHL10|Glyco_hydro_36C	1 (2)	EC3.2 Hydrolases - Glycosylases|EC1.17 Oxidoreductases - Acting on CH2 groups|EC2.4 Transferases - Glycosyltransferases|Iron-binding|EC5.1 Isomerases - Racemases and Epimerases|EC3.4 Hydrolases - Acting on peptide bonds (Peptidases)|Manganese-binding|EC4.6 Lyases - Phosphorus-Oxygen Lyases	1 (3)	Glyco_hydro_36N~AmyAc_family~Glyco_hydro_36C|Glyco_hydro_36N~AmyAc_family|AmyAc_family~BetaGal_dom4_5|Cyc-maltodext_N~AmyAc_family~Malt_amylase_C	1 (3)	Melibiase|Glyco_hydro_36N|Glyco_hydro_36C|GHL10	1 (3)	alpha-galactosidase activity [GO:0004557]	1 (5)
Eab7_0352	galK Galactokinase	Galactokinase	1 (5)	5	Galactokinase 1	1 (5)	GalKase_gal_bdg	1 (5)	EC2.4 Transferases - Glycosyltransferases|EC3.2 Hydrolases - Glycosylases|EC6.3 Ligases - Forming Carbon-Nitrogen Bonds||EC1.17 Oxidoreductases - Acting on CH2 groups|EC4.6 Lyases - Phosphorus-Oxygen Lyases|DNA repair	1 (4)	GalKase_gal_bdg|	1 (5)	GalKase_gal_bdg|GHMP_kinases_C|GHMP_kinases_N	1 (5)	galactokinase activity [GO:0004335]; galactose binding	1(5)
Eab7_0353	galE UDP-glucose 4-epimerase	NAD(P)-binding Rossmann-fold domains|Tyrosine-dependent oxidoreductases	1 (5)	5	UDP-glucose 4-epimerase Gal10-like protein	1 (5)	Epimerase	1 (4)	Zinc-binding|EC5.1 Isomerases - Racemases and Epimerases|EC2.1 Transferases - Transferring One-Carbon Groups|Lipoprotein|	1 (4)	NADB_Rossmann|	1 (2)	Epimerase	1 (4)	UDP-glucose 4-epimerase activity [GO:0003978]||galactose metabolic process [GO:0006012]	1 (5)
Eab7_0358	pdhD Dihydrolipoyl dehydrogenase	FAD/NAD-linked reductases, dimerisation (C-terminal) domain	1 (3)	3	Dihydrolipoyl dehydrogenase	1 (5)	Pyr_redox_2|FAD_oxidored|GIDA|Trp_halogenase|FAD_binding_2|Pyr_redox|Pyr_redox_dim	1 (3)	Iron-binding|Zinc-binding|Manganese-binding|Metal-binding|EC3.4 Hydrolases - Acting on peptide bonds (Peptidases)|EC5.1 Isomerases - Racemases and Epimerases|EC1.8 Oxidoreductases - Acting on a sulfur group of donors|EC6.3 Ligases - Forming Carbon-Nitrogen Bonds|Actin binding|DNA repair|Flavoprotein|	1 (4)	Pyr_redox_2|TIM_phosphate_binding~Pyr_redox_2|Pyr_redox_2~Reductase_C|Rieske~Pyr_redox_2~Reductase_C|Pyr_redox_2~FCSD-flav_bind|	1 (4)	Pyr_redox_2|Pyr_redox_dim|Pyr_redox|Pyr_redox_3	1 (4)	|flavin adenine dinucleotide binding [GO:0050660]; oxidoreductase activity, acting on a sulfur group of donors, NAD(P) as acceptor [GO:0016668]	1 (4)
Eab7_0359	pdhC Pyruvate dehydrogenase E2	CoA-dependent acyltransferases|CAT-like|Peripheral subunit-binding domain of 2-oxo acid dehydrogenase complex	1 (3)	3	Pyruvate dehydrogenase E2 component	1 (5)	Biotin_lipoyl|E3_binding|2-oxoacid_dh	1 (3)	Manganese-binding|Metal-binding|Iron-binding|Magnesium-binding|Copper-binding|Chlorophyll biosynthesis|	1 (2)	E3_binding|E3_binding~Pyr_redox_dim|	1 (3)	2-oxoacid_dh|Biotin_lipoyl|E3_binding|Biotin_lipoyl_2	1 (3)	transferase activity, transferring acyl groups [GO:0016746]||metabolic process [GO:0008152]	1 (2)
Eab7_0360	pdhB Pyruvate dehydrogenase E1 component subunit beta	Thiamin diphosphate-binding fold (THDP-binding)|Branched-chain alpha-keto acid dehydrogenase Pyr module	1 (3)	3	Pyruvate dehydrogenase E1 component subunit beta	1 (5)	Transket_pyr	1 (5)	TC3.A Primary Active Transporters - P-P-bond-hydrolysis-driven transporters |EC3.6 Hydrolases - Acting on Acid Anhydrides|Manganese-binding|Metal-binding|Zinc-binding|EC4.6 Lyases - Phosphorus-Oxygen Lyases|Magnesium-binding|7 transmembrane receptor (metabotropic glutamate family)|TC3.A.3 P-type ATPase (P-ATPase) family|Copper-binding|Calcium-binding	0 (2)	Transketolase_C|TPP_enzymes~Transketolase_C|	1 (5)	Transketolase_C|Transket_pyr	1 (5)	catalytic activity [GO:0003824]||metabolic process [GO:0008152]	0 (2)
Eab7_0361	pdhA Pyruvate dehydrogenase E1 component subunit alpha	Thiamin diphosphate-binding fold (THDP-binding)|Branched-chain alpha-keto acid dehydrogenase PP module	1 (3)	3	2-oxoglutarate dehydrogenase E1 component	1 (5)	E1_dh|DXP_synthase_N	1 (5)	EC1.14 Oxidoreductases - Acting on paired donors with incorporation or reduction of molecular oxygen|EC1.3 Oxidoreductases - Acting on the CH-CH group of donors	1 (4)	OxoDH_E1alpha_N~TPP_enzymes|	1 (3)	E1_dh|DXP_synthase_N	1 (3)	oxidoreductase activity, acting on the aldehyde or oxo group of donors, disulfide as acceptor [GO:0016624]	1 (2)
Eab7_0362	pdh Phenylalanine dehydrogenase	Aminoacid dehydrogenases	1 (5)	5	Branched-chain amino acid dehydrogenase	1 (5)	ELFV_dehydrog_N	1 (5)	All lipid-binding proteins|EC1.4 Oxidoreductases - Acting on the CH-NH2 group of donors|Metal-binding	1 (2)	ELFV_dehydrog	1 (5)	ELFV_dehydrog_N	1 (5)	Phenylalanine dehydrogenase pdh	1(5)
Eab7_0364	paaK 2-succinylbenzoateCoA ligase	Acetyl-CoA synthetase-like	1 (3)	3	Phenylacetate-coenzyme A ligase	1 (4)	No results	0 (2)	Zinc-binding|Iron-binding|Metal-binding|All DNA-binding|Copper-binding|Magnesium-binding|Calcium-binding|DNA replication|DNA repair|	1 (4)	PaaK	1 (5)	AMP-binding_C_2|AMP-binding	1 (5)	No results	0 (2)
Eab7_0441	ligA DNA ligase	DNA ligase	1 (5)	5	DNA ligase	1 (5)	DNA_ligase_aden	1 (5)	All DNA-binding|EC6.5 Ligases - Forming Phosphoric Ester Bonds|DNA replication|DNA repair|	1 (5)	LIGANc	1 (5)	DNA_ligase_aden|DNA_ligase_OB	1 (5)	DNA ligase (NAD+) activity [GO:0003911];	1 (5)
Eab7_0462	lysC Aspartokinase	Aminoacid dehydrogenase-like, N-terminal domain|Aminoacid dehydrogenase-like, C-terminal domain	1 (3)	3	Probable aspartokinase	1 (5)	ELFV_dehydrog_N	1 (3)	All lipid-binding proteins|EC1.4 Oxidoreductases - Acting on the CH-NH2 group of donors|EC4.6 Lyases - Phosphorus-Oxygen Lyases	1 (3)	ELFV_dehydrog	1 (3)	ELFV_dehydrog_N|ELFV_dehydrog	1 (3)	aspartate kinase activity	1 (5)
Eab7_0467	ilvK Branched-chain-amino-acid aminotransferase	D-aminoacid aminotransferase-like PLP-dependent enzymes	1 (3)	3	Branched-chain amino acid aminotransferase	1 (5)	No results	0 (2)	|EC2.4 Transferases - Glycosyltransferases	1 (3)	PLPDE_IV|Chorismate_bind~PLPDE_IV	1 (5)	Aminotran_4	1 (5)	Branched-chain amino acid aminotransferase I	1 (5)
Eab7_0469	lysA Diaminopimelate decarboxylase	PLP-binding barrel|Alanine racemase-like, N-terminal domain|Alanine racemase C-terminal domain-like|Eukaryotic ODC-like	1 (2)	2	Diaminopimelate decarboxylase	1 (5)	Orn_Arg_deC_N	1 (4)	EC1.1 Oxidoreductases - Acting on the CH-OH group of donors|Iron-binding|EC6.3 Ligases - Forming Carbon-Nitrogen Bonds|EC4.1 Lyases - Carbon-Carbon Lyases	1 (4)	PLPDE_III	1 (2)	Orn_Arg_deC_N|Orn_DAP_Arg_deC	1 (4)	diaminopimelate decarboxylase activity [GO:0008836]	1 (5)
Eab7_0542	argC N-acetyl-gamma-glutamyl-phosphate reductase	Glyceraldehyde-3-phosphate dehydrogenase-like, C-terminal domain|NAD(P)-binding Rossmann-fold domains|Glyceraldehyde-3-phosphate dehydrogenase-like, N-terminal domain	1 (2)	2	N-acetyl-gamma-glutamyl-phosphate reductase	1 (5)	Semialdhyde_dh|Semialdhyde_dhC	1 (4)	EC1.1 Oxidoreductases - Acting on the CH-OH group of donors|EC2.7 Transferases - Transferring Phosphorus-Containing Groups|Copper-binding||TC3.A.3 P-type ATPase (P-ATPase) family|DNA repair	1 (2)	ArgC	1 (5)	Semialdhyde_dh|Semialdhyde_dhC	1 (4)	N-acetyl-gamma-glutamyl-phosphate reductase activity [GO:0003942]	1 (5)
Eab7_0545	argD Acetylornithine aminotransferase	PLP-dependent transferases| GABA-aminotransferase-like	1 (4)	4	Acetylornithine aminotransferase ArgD	1 (5)	No results	0 (2)	|EC2.7 Transferases - Transferring Phosphorus-Containing Groups|EC2.3 Transferases – Acyltransferases		AAT_I	1 (5)	Aminotran_3	1 (5)	Acetylornithine aminotransferase argD	1 (5)
Eab7_0546	carA Carbamoylphosphate synthetase light subunit	Carbamoyl phosphate synthetase, small subunit N-terminal domain	1 (5)	5	Carbamoyl-phosphate synthase small chain	1 (5)	No results	0 (2)	Carbamoyl-phosphate synthase	1 (5)	carA	1 (5)	CPSase_sm_chain	1 (5)	Carbamoyl-phosphate synthase small chain (EC 6.3.5.5) (Carbamoyl-phosphate synthetase glutamine chain) carA	1 (5)
Eab7_0564	deoD Purine nucleoside phosphorylase deoD-type	Purine and uridine phosphorylases	1 (4)	4	Purine nucleoside phosphorylase DeoD-type	1 (5)	PNP_UDP_1	1 (5)	purine-nucleoside phosphorylase	1 (4)	PNP_UDP_1	1 (5)	PNP_UDP_1	1 (5)	purine-nucleoside phosphorylase activity [GO:0004731]	1 (5)
Eab7_0578	rsgA Ribosome-associated GTPase	P-loop containing nucleoside triphosphate hydrolases|G proteins|Nucleic acid-binding proteins|Cold shock DNA-binding domain-like	1 (2)	2	Putative ribosome biogenesis GTPase RsgA	1 (5)	No results	0 (2)	RNA-binding proteins|Calcium-binding|Magnesium-binding|DNA repair	1 (5)	DUF258	0 (2)	RsgA_GTPase	1 (5)	Ribosome biogenesis GTPase RsgA	1 (5)
Eab7_0580	pflA Pyruvate formate-lyase activating enzyme	Radical SAM enzymes|Biotin synthase	1 (3)	3	No results	0 (2)	Fer4_12|Fer4_14|Radical_SAM	1 (2)	|EC4.2 Lyases - Carbon-Oxygen Lyases|EC1.18 Oxidoreductases - Acting on iron-sulfur proteins as donors|EC3.5 Hydrolases - Acting on Carbon-Nitrogen Bonds, other than Peptide Bonds|EC4.1 Lyases - Carbon-Carbon Lyases	1 (3)	Fer4_12	1 (2)	Radical_SAM|Fer4_12	1 (3)	Pyruvate formate-lyase-activating enzyme|[formate-C-acetyltransferase]-activating enzyme activity [GO:0043365]	1 (5)
Eab7_0581	pflB Formate acetyltransferase 1	PFL-like glycyl radical enzymes|PFL-like	1 (3)	3	Formate acetyltransferase (Pyruvate formate-lyase)	1 (5)	PFL-like	1 (5)	EC2.3 Transferases - Acyltransferases|EC6.3 Ligases - Forming Carbon-Nitrogen Bonds|DNA replication|DNA repair	1 (3)	RNR_PFL	1 (5)	PFL-like	1 (5)	formate C-acetyltransferase activity [GO:0008861]	1 (5)
Eab7_0623	recX Regulatory protein recX	No results	0 (2)	5	Regulatory protein RecX	1 (5)	No results	0 (2)	Regulatory protein recX	1 (5)	RecX	1 (5)	RecX	1 (5)	Regulatory protein RecX	1 (5)
Eab7_0629	mutY A/G-specific adenine glycosylase	DNA-glycosylase|Mismatch glycosylase	1 (4)	4	A/G-specific adenine DNA glycosylase	1 (5)	No results	0 (2)	EC1.1 Oxidoreductases - Acting on the CH-OH group of donors|Iron-binding|EC2.7 Transferases - Transferring Phosphorus-Containing Groups|EC6.1 Ligases - Forming Carbon-Oxygen Bonds	0 (2)	HHH	1 (5)	HhH-GPD|NUDIX_4|EndIII_4Fe-2S	1 (5)	A/G-specific adenine glycosylase MutY	1 (5)
Eab7_0642	glgC Glucose-1-phosphate adenylyltransferase	Nucleotide-diphospho-sugar transferases|glucose-1-phosphate thymidylyltransferase	1 (3)	3	Glucose-1-phosphate adenylyltransferase	1 (5)	NTP_transferase	1 (4)	Glucose-1-phosphate adenylyltransferase	1 (5)	GlgC	1 (5)	NTP_transferase	1 (4)	glucose-1-phosphate adenylyltransferase activity [GO:0008878]	1 (5)
Eab7_0672	hemE Uroporphyrinogen decarboxylase	Uroporphyrinogen decarboxylase, UROD	1 (5)	5	Uroporphyrinogen decarboxylase	1 (5)	URO-D	1 (5)	Uroporphyrinogen decarboxylase	1 (5)	URO-D_CIMS_like	1 (5)	URO-D	1 (5)	uroporphyrinogen decarboxylase activity [GO:0004853]	1 (5)
Eab7_0673	hemH Ferrochelatase	Ferrochelatase	1 (5)	5	Ferrochelatase 1	1 (5)	Ferrochelatase	1 (5)	Ferrochelatase	1 (5)	Ferrochelatase	1 (5)	Ferrochelatase	1 (5)	ferrochelatase activity [GO:0004325]	1 (5)
Eab7_0680	sacA Sucrose-6-phosphate hydrolase	Arabinanase/levansucrase/invertase|Glycosyl hydrolases family 32 N-terminal domain	0 (2)	3	Sucrose-6-phosphate hydrolase (Sucrase) (Invertase)	1 (5)	Glyco_32|Glyco_hydro_32N|Glyco_hydro_32C	0 (2)	EC3.2 Hydrolases - Glycosylases	1 (2)	Glyco_hydro_32C|GH43_62_32_68~Glyco_hydro_32C	0 (2)	Glyco_hydro_32N|Glyco_hydro_32C|Glyco_hydro_43	0 (2)	sucrose alpha-glucosidase activity [GO:0004575]	1 (5)
Eab7_0732	trxA Thioredoxin	Thioredoxin-like	1 (5)	5	Thioredoxin domain-containing protein 5	1 (5)	No results	0 (2)	Thioredoxin	1 (5)	Thioredoxin_like	1 (5)	Thioredoxin|	1 (5)	Thioredoxini domain	1 (5)
Eab7_0733	psd Phosphatidylserine decarboxylase	No results	0 (2)	5	Uncharacterized protein	0 (2)	PS_Dcarbxylase	1 (5)	EC2.4 Transferases - Glycosyltransferases|All lipid-binding proteins|Magnesium-binding	1 (2)	PS_Dcarbxylase	1 (5)	PS_Dcarbxylase	1 (5)	phosphatidylserine decarboxylase activity [GO:0004609]	1 (5)
Eab7_0736	yqeH Ribosome biogenesis protein GTPase YqeH	P-loop containing nucleoside triphosphate hydrolases|G proteins	0 (2)	5	Ribosome biogenesis GTPase YqeH	1 (5)	FeoB_N|MMR_HSR1	0 (2)	Putative ribosome biogenesis GTPase RsgA	1 (4)	RbgA|RbgA~YlqF_related_GTPase	1 (3)	RsgA_GTPase	1 (3)	GTP binding [GO:0005525]	1(3)
Eab7_0737	aroE Shikimate dehydrogenase	Shikimate dehydrogenase-like	1 (5)	5	Shikimate dehydrogenase (NADP(+))	1 (5)	Shikimate_DH	1 (5)	3-phosphoshikimate 1-carboxyvinyltransferase	1 (3)	Shikimate_dh_N	1 (5)	Shikimate_dh_N	1 (5)	shikimate 3-dehydrogenase (NADP+) activity [GO:0004764]	1 (5)
Eab7_0739	nadD Nicotinate-nucleotide adenylyltransferase	Adenylyltransferase	1 (4)	4	Nicotinamide mononucleotide adenylyltransferase 1	1 (5)	CTP_transf_like	1 (4)	Nicotinamide/nicotinic acid mononucleotide adenylyltransferase	1 (5)	nt_trans	1 (3)	CTP_transf_like	1 (4)	nicotinate-nucleotide adenylyltransferase activity [GO:0004515]	1 (5)
Eab7_0749	lepA Elongation factor 4	Elongation factors|EF-G C-terminal domain-like|EF-G/eEF-2 domains III and V	1 (4)	4	Translation elongation factor LepA	1 (5)	LepA_C	1 (5)	EC6.1 Ligases - Forming Carbon-Oxygen Bonds|EC4.1 Lyases - Carbon-Carbon Lyases|EC4.6 Lyases - Phosphorus-Oxygen Lyases	1 (2)	GTP_EFTU	1 (4)	GTP_EFTU|LepA_C|EFG_C|GTP_EFTU_D2	1 (4)	translation elongation factor activity [GO:0003746]	1 (5)
Eab7_0750	hemN Oxygen-independent coproporphyrinogen-III oxidase 1	Oxygen-independent coproporphyrinogen III oxidase HemN	1 (5)	5	Putative oxygen-independent coproporphyrinogen III oxidase	1 (5)	HemN_C	1 (5)	Oxygen-independent coproporphyrinogen-III oxidase	1 (5)	HemN	1 (5)	HemN_C	1 (5)	coproporphyrinogen oxidase activity [GO:0004109]	1 (4)
Eab7_0753	grpE Protein grpE	Coiled-coil domain of nucleotide exchange factor GrpE	1 (5)	5	Heat shock protein GrpE	1 (5)	No results	0 (2)	All DNA-binding|Actin binding	1 (4)	GrpE	1 (5)	GrpE	1 (5)	GrpE nucleotide exchange factor	1 (5)
Eab7_0754	dnaK Chaperone protein DnaK	Heat shock protein 70kD (HSP70), peptide-binding domain	1 (4)	4	Chaperone protein DnaK	1 (5)	MreB_Mbl|coiled_coil_region		Chaperone protein DnaK	1 (5)	HSP70	1 (4)	HSP70	1 (4)	Heat shock protein 70 family | Chaperone DnaK	1 (5)
Eab7_0755	dnaJ Chaperone protein DnaJ	Chaperone J-domain	1 (5)	5	Chaperone protein DnaJ	1 (5)	No results	1 (5)	Chaperone protein DnaJ	1 (5)	DnaJ	1 (5)	DnaJ_C|DnaJ_CXXCXGXG	1 (5)	Chaperone DnaJ | Heat shock protein DnaJ	1 (5)
Eab7_0756	prmA ribosomal protein L11 methyltransferase	Ribosomal protein L11 methyltransferase PrmA	1 (5)	5	Ribosomal protein L11 methyltransferase	1 (5)	TRM	1 (3)	EC2.1 Transferases - Transferring One-Carbon Groups|Calcium-binding|EC2.7 Transferases - Transferring Phosphorus-Containing Groups|DNA repair	1 (3)	PrmA	1 (5)	PrmA	1 (5)	protein methyltransferase activity [GO:0008276]|ribosome [GO:0005840]	1 (5)
Eab7_0757	rsmE Ribosomal RNA small subunit methyltransferase	alpha/beta knot|YggJ C-terminal domain-like|PUA domain-like	1 (3)	3	Ribosomal RNA small subunit methyltransferase E	1 (5)	Methyltrans_RNA	1 (5)	16S rRNA (uracil1498-N3)-methyltransferase	1 (4)	Methyltrans_RNA	1 (4)	Methyltrans_RNA	1 (4)	methyltransferase activity [GO:0008168]|rRNA processing [GO:0006364]	1 (5)
Eab7_0758	miaB RNA modification enzyme, MiaB	Radical SAM enzymes|MoCo biosynthesis proteins	1 (4)	4	MiaB-like tRNA modifying enzyme	1 (4)	Radical_SAM|TRAM	1 (3)	All lipid-binding proteins|Iron-binding|Zinc-binding|Metal-binding|Calcium-binding	0 (2)	UPF0004	0 (2)	Radical_SAM|UPF0004|TRAM	1 (4)	RNA modification enzyme, MiaB family|4 iron, 4 sulfur cluster binding [GO:0051539]; N6-threonylcarbomyladenosine methylthiotransferase activity [GO:0035598]	1 (5)
Eab7_0762	deoC Deoxyribose-phosphate aldolase	Aldolase|Class I aldolase	1 (3)	3	Deoxyribose-phosphate aldolase	1 (5)	DeoC	1 (5)	deoxyribose-phosphate aldolase	1 (4)	ICL_KPHMT|ribokinase_pfkB_like~ICL_KPHMT	1 (2)	DeoC	1 (5)	deoxyribose-phosphate aldolase activity [GO:0004139]	1 (5)
Eab7_0824	ispG 4-hydroxy-3-methylbut-2-en-1-yl diphosphate synthase	Dihydropteroate synthetase-like|Nitrite and sulphite reductase 4Fe-4S domain-like	1 (3)	3	4-hydroxy-3-methylbut-2-en-1-yl diphosphate synthase (ferredoxin)	1 (5)	coiled_coil_region	0 (2)	4-hydroxy-3-methylbut-2-en-1-yl diphosphate synthase	1 (5)	GcpE	1 (4)	GcpE	1 (4)	4-hydroxy-3-methylbut-2-en-1-yl diphosphate synthase activity [GO:0046429]	1 (5)
Eab7_0827	amyL Alpha-amylase	alpha-Amylases, C-terminal beta-sheet domain	1 (5)	5	Alpha-amylase	1 (5)	Aamy|Glyco_hydro_70	1 (5)	alpha-amylase	1 (5)	Alpha-amylase	1 (5)	Alpha-amylase	1 (5)	calcium ion binding [GO:0005509]; hydrolase activity, hydrolyzing O-glycosyl compounds [GO:0004553]||carbohydrate metabolic process [GO:0005975]	1 (3)
Eab7_1016	mutS1 DNA mismatch repair protein MutS	DNA repair protein MutS, domain III	1 (5)	5	DNA mismatch repair protein	1 (5)	MutS_I|MutS_V	1 (5)	DNA repair	1 (5)	MutS_III|MutS_III~ABC_ATPase	1 (5)	MutS_V|MutS_III|MutS_I|MutS_IV|MutS_II	1 (5)	mismatch repair [GO:0006298]	1 (5)
Eab7_1017	mutL DNA mismatch repair protein MutL	Class I glutamine amidotransferase-like|Carbamoyl phosphate synthetase, small subunit N-terminal domain	1 (2)	2	DNA mismatch repair protein MutL	1 (5)	No results	0 (2)	DNA mismatch repair protein MutL	1 (5)	CarA|CarA~Biotin_carb_N	0 (2)	CPSase_sm_chain|GATase	1 (2)	DNA mismatch repair protein, MutL	1 (5)
Eab7_1050	miaA tRNA delta(2)-isopentenylpyrophosphate transferase	P-loop containing nucleoside triphosphate hydrolases|Atu3015-like	1 (2)	2	tRNA delta(2)-isopentenylpyrophosphate transferas	1 (5)	IPT|IPPT	1 (5)	EC2.5 Transferases	1 (2)	P-loop_NTPase|DUF59~P-loop_NTPase	1 (2)	IPPT|IPT	1 (4)	tRNA dimethylallyltransferase activity [GO:0052381]|tRNA processing [GO:0008033]	1 (5)
Eab7_1051	hfq RNA chaperone Hfq	Sm-like ribonucleoproteins|Pleiotropic translational regulator Hfq	1 (4)	4	RNA-binding protein Hfq	1 (5)	No results	0 (2)		n/a	Sm_like	1 (4)	Hfq	1 (5)	RNA-binding protein Hfq	1 (5)
Eab7_1248	terC integral membrane protein TerC	No results	0 (2)	1	No results	0 (2)	No results	0 (2)	Transmembrane	1 (3)	TerC	1 (5)	TerC	1 (5)	Integral membrane protein TerC, riboswitch-linked	1 (5)
Eab7_1320	pld Phospholipase D	Phospholipase D/nuclease|Phospholipase D	1 (5)	5	Phospholipase D domain protein	1 (5)	PLDc_N	1 (5)	|EC4.6 Lyases - Phosphorus-Oxygen Lyases|Transmembrane	1 (3)	PLDc_2	1 (5)	PLDc_2	1 (5)	DOMAIN 214 241 PLD phosphodiesterase|integral component of membrane [GO:0016021]; plasma membrane [GO:0005886]	1 (5)
Eab7_1334	arsB Arsenical pump membrane protein	No results	0 (2)	5	No results	0 (2)	No results	0 (2)	Transmembrane	1 (2)	ArsB_NhaD_permease	1 (5)	ArsB	1 (5)	Arsenical pump membrane protein, ArsB	1 (5)
Eab7_1505	marR Transcriptional regulator, MarR family	Winged helix|MarR-like transcriptional regulators	1 (5)	5	Putative transcriptional regulator (MarR family) protein	1 (5)	HTH_MARR|HTH_27	1 (5)	All lipid-binding proteins|Metal-binding|Magnesium-binding|EC4.6 Lyases - Phosphorus-Oxygen Lyases|All DNA-binding|DNA repair	1 (2)	HTH_MARR	1 (5)	MarR	1 (5)	Transcriptional regulator, MarR family|transcription factor activity, sequence-specific DNA binding [GO:0003700]||transcription, DNA-templated [GO:0006351]	1 (5)
Eab7_1556	mrpA Na(+)/H(+) antiporter subunit A	No results	0 (2)	5	No results	0 (2)	No results	0 (2)	TC2.A Electrochemical Potential-driven transporters - Porters (uniporters, symporters, antiporters) |Sodium-binding||Transmembrane	1 (4)	Proton_antipo_M	1 (5)	Proton_antipo_M|DUF4040|Proton_antipo_N	1 (5)	Monovalent cation proton antiporter subunit A|NADH-plastoquinone oxidoreductase, chain 5 subgroup	1 (5)
Eab7_1566	artM Arginine transport ATP-binding protein ArtM	P-loop containing nucleoside triphosphate hydrolases|ABC transporter ATPase domain-like	1 (4)	4	Methionine import ATP-binding protein MetN	1 (4)	ABC_tran|AAA|AAA_21	1 (4)	Iron-binding|All DNA-binding|Metal-binding|TC3.A.5 Type II (general) secretory pathway (IISP) family|DNA replication|DNA repair	1 (3)	AAA|AAA~bZIP|AAA~oligo_HPY	1 (4)	ABC_tran	1 (5)	Arginine transport ATP-binding protein ArtM|amino acid-transporting ATPase activity [GO:0015424]	1 (5)
Eab7_1595	fumC Fumarate hydratase class II	L-aspartase-like|L-aspartase/fumarase	1 (4)	4	Fumarate hydratase class II	1 (5)	FumaraseC_C	1 (5)	fumarate hydratase	1 (4)	PurB	0 (2)	FumaraseC_C	1 (4)	fumarate hydratase activity [GO:0004333]	1 (5)
Eab7_1614	yprB Protein YprB	Ribonuclease H-like	1 (4)	5	No results	0 (2)	No results	0 (2)	No results	0 (2)	No results	0 (2)	RNase_H_2	1 (5)	No results	0 (2)
Eab7_1648	hepT Heptaprenyl diphosphate synthase component 2	Terpenoid synthases|Isoprenyl diphosphate synthases	1 (4)	4	Hexaprenyl pyrophosphate synthase|Decaprenyl-diphosphate synthase subunit 2	1 (5)	polyprenyl_synt	1 (4)	heptaprenyl diphosphate synthase	1 (4)	Isoprenoid_Biosyn_C1	1 (4)	polyprenyl_synt	1 (4)	Heptaprenyl diphosphate synthase component 2|isoprenoid biosynthetic process [GO:0008299]	1 (5)
Eab7_1696	dxr 1-deoxy-D-xylulose 5-phosphate reductoisomerase	1-deoxy-D-xylulose-5-phosphate reductoisomerase, C-terminal domain	1 (5)	5	1-deoxy-D-xylulose 5-phosphate reductoisomerase	1 (5)	DXP_reductoisom|DXP_redisom_C|DXPR_C	1 (5)	EC1.1 Oxidoreductases - Acting on the CH-OH group of donor|EC6.1 Ligases - Forming Carbon-Oxygen Bonds|EC4.2 Lyases - Carbon-Oxygen Lyases	1 (3)	DXP_redisom_C	1 (5)	DXP_redisom_C|DXP_reductoisom|DXPR_C	1 (5)	1-deoxy-D-xylulose-5-phosphate reductoisomerase activity [GO:0030604]	1 (5)
Eab7_1702	rpsB 30S ribosomal protein S2	Ribosomal protein S2	1 (4)	4	30S ribosomal protein S2	1 (5)	No results	0 (2)	rRNA-binding proteins|RNA-binding proteins	1 (4)	RPS2	1 (5)	Ribosomal_S2	1 (5)	Ribosomal protein S2, bacteria/mitochondria/plastid	1 (5)
Eab7_1770	thiT Thiamine transporter ThiT	No results	0 (2)	5	Empty Capsid Viral Protein 2	0 (2)	transmembrane_domain|Thia_YuaJ	1 (5)	Transmembrane-Thiamine transporter ThiT	1 (5)	ECF_trnsprt	1 (2)	Thiamine transporter protein (Thia_YuaJ)	1 (5)	No results	0 (2)
Eab7_1754	ftsY Signal recognition particle receptor FtsY	Domain of the SRP/SRP receptor G-proteins	1 (3)	3	Signal recognition particle receptor FtsY	1 (5)	SRP54_N	1 (5)	Signal recognition particle 54 kDa protein	1 (4)	FlhF|RNase_E_G~FlhF	1 (2)	SRP54	1 (5)	GTP binding [GO:0005525]|cytoplasm [GO:0005737]; intrinsic component of plasma membrane [GO:0031226]|SRP-dependent cotranslational protein targeting to membrane [GO:0006614]	1 (2)
Eab7_1797	pyrB Aspartate carbamoyltransferase	Aspartate/ornithine carbamoyltransferase	1 (4)	4	Aspartate carbamoyltransferase	1 (5)	OTCace_N|OTCace	1 (5)	aspartate carbamoyltransferase	1 (5)	OTCace_N	1 (5)	OTCace_N|OTCace	1 (5)	aspartate carbamoyltransferase activity [GO:0004070]	1 (5)
Eab7_1852	suhB Inositol-1-monophosphatase	Inositol monophosphatase/fructose-1,6-bisphosphatase-like	1 (4)	4	Inositol monophosphatase SuhB	1 (5)	Inositol_P	1 (5)	inositol-phosphate phosphatase	1 (4)	FIG	0 (2)	Inositol_P	1 (4)	inositol monophosphate 1-phosphatase activity [GO:0008934]	1 (5)
Eab7_1894	cls Cardiolipin synthase	Phospholipase D/nuclease|Phospholipase D|Nuclease	1 (3)	3	Cardiolipin synthase	1 (5)	transmembrane_domain|PLDc_N|transmembrane_domain|PLDc_2|PLDc	1 (3)	cardiolipin synthase A	1 (5)	PLDc_2|PLDc_2~PLDc_SF	1 (3)	PLDc_2|PLDc_2|PLDc|PLDc|PLDc_N	1 (3)	|cardiolipin synthase activity [GO:0008808]	1 (5)
Eab7_1945	ruvA Holliday junction ATP-dependent DNA helicase RuvA	DNA helicase RuvA subunit, middle domain	1 (5)	5	Holliday junction ATP-dependent DNA helicase RuvA	1 (5)	No results	0 (2)	All DNA-binding||DNA recombination	1 (4)	RuvA_N	1 (5)	RuvA_N|RuvA_C|HHH_5	1 (5)	Bacterial DNA recombination protein RuvA| Domain Holliday junction DNA helicase RuvA, C-terminal	1 (5)
Eab7_1984	hemC Porphobilinogen deaminase	Porphobilinogen deaminase (hydroxymethylbilane synthase), C-terminal domain	1 (5)	5	Porphobilinogen deaminas	1 (5)	Porphobil_deam	1 (5)	No results	0 (2)	Porphobil_deam	1 (5)	Porphobil_deam	1 (5)	Porphobilinogen deaminase (PBG)|hydroxymethylbilane synthase activity [GO:0004418]	1 (5)
Eab7_1999	rph Ribonuclease PH	Ribonuclease PH domain 1-like	1 (5)	5	Ribonuclease PH (Rph)	1 (5)	RNase_PH_C	1 (5)	No results	0 (2)	RNase_PH	1 (5)	RNase_PH	1 (5)	Ribonuclease PH (RNase PH)|tRNA binding [GO:0000049]; tRNA nucleotidyltransferase activity [GO:0009022]||tRNA processing [GO:0008033]	1 (5)
Eab7_2206	hisA 1-(5-phosphoribosyl)-5-[(5- phosphoribosylamino)methylideneamino] imidazole-4-carboxamide isomerase	Ribulose-phoshate binding barrel|Histidine biosynthesis enzymes	1 (3)	3	1-(5-phosphoribosyl)-5	1 (3)	His_biosynth	1 (3)	1-(5-phosphoribosyl)-5-[(5-phosphoribosylamino)methylideneamino]imidazole-4-carboxamide isomerase	1 (5)	TIM_phosphate_binding|TIM_phosphate_binding~Pyr_redox_2|Cyt-b5~TIM_phosphate_binding	1 (2)	His_biosynth	1 (3)	1-(5-phosphoribosyl)-5-[(5-phosphoribosylamino)methylideneamino]imidazole-4-carboxamide isomerase activity [GO:0003949]	1 (5)
Eab7_2354	gatA Glutamyl-tRNA(Gln) amidotransferase subunit A	Amidase signature (AS) enzymes	1 (3)	3	Glutamyl-tRNA(Gln) amidotransferase subunit A	1 (5)	No results	0 (2)	No results	0 (2)	Amidase	1 (3)	Amidase	1 (3)	Glutamyl-tRNA(Gln) amidotransferase A subunit	1 (5)
Eab7_2671	argS ArgininetRNA ligase	Arginyl-tRNA synthetase (ArgRS), N-terminal 'additional' domain;	1 (5)	5	Probable arginine--tRNA ligas	1 (5)	Arg_tRNA_synt_N	1 (5)	EC6.1 Ligases - Forming Carbon-Oxygen Bonds|DNA replication	1 (3)	tRNA-synt_1d	1 (4)	tRNA-synt_1d|Arg_tRNA_synt_N	1 (4)	arginine-tRNA ligase activity [GO:0004814]	1 (5)
