# Supplementary material for: Functional annotation of hypothetical proteins from the Exiguobacterium antarcticum strain B7 reveals proteins involved in adaptation to extreme environments, including high arsenic resistance
Source: PLoS One. 2018 Jun 25;13(6):e0198965. doi: 10.1371/journal.pone.0198965 (PMC6016940; doi:10.1371/journal.pone.0198965)
Supplement: S3 Table — (XLSX) [file pone.0198965.s005.xlsx]

## Sheet: Planilha1
S3 Table. Accuracy, sensitivity, specificity and ROC area results of 100 proteins functionally known from E. Antarcticum B7 using the same pipeline used for the HP prediction.
Software	Accuracy (%)	Sensitivity (%)	Specificity (%)	ROC area
CATH	100.0	100.0	100.0	1
CDART	92.0	91.1	100.0	0.956
INTERPRO	98.0	97.8	100.0	0.989
SUPERFAMILY	92.0	92.1	90.9	0.895
PFAM	99.0	99.0	100.0	0.995
SMART	98.0	97.1	100.0	0.986
SVMPROT	91.0	89.5	100.0	0.948
Average	95.7	95.2	98.7	0.970
