# Supplementary material for: Functional annotation of hypothetical proteins from the Exiguobacterium antarcticum strain B7 reveals proteins involved in adaptation to extreme environments, including high arsenic resistance
Source: PLoS One. 2018 Jun 25;13(6):e0198965. doi: 10.1371/journal.pone.0198965 (PMC6016940; doi:10.1371/journal.pone.0198965)
Supplement: S4 Table — (XLSX) [file pone.0198965.s006.xlsx]

## Sheet: Table S1
S4 Table. Annotation dataset results for the 304 hypothetical proteins submitted to the workflow with GO FEAT, Pfam, CATH, SUPERFAMILY, SVMProt, CDART, SMART and InterPro
No	Locus_tag (HP ID)	GO FEAT	Pfam	CATH	SUPERFAMILY	SVMProt	CDART	SMART	InterPro
1	Eab7_0022	DUF2508	DUF2508	No results	No results	Hydrolases - Acting on Ester Bonds	DUF2508	DUF2508	No results
2	Eab7_0026	CdAMP_rec	CdAMP_rec	No results	Prokaryotic signal transducing protein	All lipid-binding proteins	Ammonium_transp P-II	CdAMP_rec	No results
3	Eab7_0068	YacH protein	No results	No results	FdhE-like	Zinc-binding	DNase-RNase~McsA	No results	No results
4	Eab7_0080	DUF901	NYN_YacP	No results	Tryptophan synthase beta subunit-like PLP-dependent enzymes	Zinc-binding	NYN_YacP	NYN_YacP	No results
5	Eab7_0139	Diadenylate cyclase	DisA_N	DNA integrity scanning protein DisA	YojJ-like	oxidoreductase activity, acting on CH-OH group of donors	DisA_N	No results	Diadenylate cyclase (DAC) (EC 2.7.7.85) (Cyclic-di-AMP synthase)
6	Eab7_0143	Immunity protein 64	Imm64	No results	No results	Iron-binding	Imm64	Imm64	No results
7	Eab7_0150	Polyphosphate kinase 2	PPK2	Polyphosphate kinase 2	Nucleotide and nucleoside kinases	lipid binding	PPK2	No results	phosphotransferase activity, phosphate group as acceptor
8	Eab7_0152	inner membrane exporter, YdcZ	DMT_YdcZ	No results	Multidrug resistance efflux transporter EmrE	P-P-bond-hydrolysis-driven transmembrane transporter activity	EamA	DMT_YdcZ	integral component of membrane [GO:0016021]
9	Eab7_0154	inner membrane exporter, YdcZ	DMT_YdcZ	No results	Multidrug resistance efflux transporter EmrE	manganese ion binding	EamA	transmembrane domain	integral component of membrane [GO:0016021]
10	Eab7_0158	DUF4179	DUF4179	Conserved domain protein	No results	lipid binding	DUF4179	No results	DOMAIN 27 117 DUF4179
11	Eab7_0176	DUF4385	DUF4385	No results	No results	Magnesium-binding	DUF4385	DUF4385	No results
12	Eab7_0191	DUF2252	DUF2252	No results	Protein kinases, catalytic subuni	Manganese-binding	DUF2252	DUF2252	DOMAIN 29 424 DUF2252
13	Eab7_0197	DUF393	DUF393	No results	Glutathione S-transferase (GST), N-terminal domain	All lipid-binding proteins	DUF393	DUF393	No results
14	Eab7_0203	UPF0126	UPF0126	No results	No results	zinc ion binding	UPF0126	UPF0126	DOMAIN 5 78 UPF0126.
15	Eab7_0204	DUF423	DUF423	No results	No results	transferase activity, transferring one-carbon groups	DUF423	transmembrane domain	integral component of membrane [GO:0016021]
16	Eab7_0213	GDYXXLXY protein	GDYXXLXY	No results	No results	lipid binding	GDYXXLXY	No results	integral component of membrane [GO:0016021]
17	Eab7_0246	DUF2847	DUF2847	No results	PDI-like	Zinc-binding	Thioredoxin_like	DUF2847	No results
18	Eab7_0250	DUF1934	DUF1934	No results	Hypothetical protein YwiB	Zinc-binding	DUF1934	No results	No results
19	Eab7_0255	CBS domain	CBS/CorC_HlyC	CBS domain containing protein/Magnesium and cobalt efflux protein	CBS-domain pair/CorC/HlyC domain-like	transporter activity	CorC_HlyC	No results	CBS / flavin adenine dinucleotide binding
20	Eab7_0278	P-loop containing nucleoside triphosphate hydrolase	AAA_18	No results	Shikimate kinase (AroK)	All lipid-binding proteins	P-loop_NTPase	AAA_18	No results
21	Eab7_0284	ArsP_1	ArsP_1	No results	No results	G-protein coupled receptor activity	ArsP_1	ArsP_1	integral component of membrane [GO:0016021]
22	Eab7_0296	ABC transporter type 1, transmembrane domain MetI-like	No results	L-arabinose transport system permease protein AraQ	MetI-like	oxidoreductase activity, acting on a heme group of donors	FbpB	No results	transport [GO:0006810]
23	Eab7_0303	Tetratricopeptide repeat-containing domain	No results	Anaphase-promoting complex subunit 3	HCP-like	Ligases - Forming Carbon-Oxygen Bonds	No results	No results	DOMAIN 49 101 TPR_REGION
24	Eab7_0331	DUF302	DUF302	Putative cytochrome c	TT1751-like	All lipid-binding proteins	DUF302_like	DUF302	DOMAIN 35 96 DUF302
25	Eab7_0378	inner membrane exporter, YdcZ	DMT_YdcZ	No results	No results	manganese ion binding	EamA	transmembrane domain	integral component of membrane [GO:0016021]
26	Eab7_0379	inner membrane exporter, YdcZ	DMT_YdcZ	No results	Multidrug resistance efflux transporter EmrE	secondary active transmembrane transporter activity	EamA	DMT_YdcZ	integral component of membrane [GO:0016021]
27	Eab7_0391	Cold shock, CspA/ DUF1294	DUF1294	No results	No results	No results	No results	transmembrane_domain	integral component of membrane [GO:0016021]; nucleic acid binding [GO:0003676]
28	Eab7_0392	TPM_phosphatase	TPM_phosphatase	No results	No results	secondary active transmembrane transporter activity	TPM_phosphatase	signal_peptide	TPM_phosphatase
29	Eab7_0413	DUF58	DUF58	No results	No results	lipid binding	DUF58	transmembrane_domain	DOMAIN 198 272 DUF58
30	Eab7_0417	General stress protein 17M-like domain/ YflT	YflT	No results	No results	Zinc-binding	YflT	DUF2382	DOMAIN 9 109 YflT
31	Eab7_0422	NETI protein	NETI	No results	No results	Transferases - Transferring One-Carbon Groups	NETI	NETI	No results
32	Eab7_0446	DUF2196	DUF2196	No results	No results	Calcium-binding	DUF2196	DUF2196	No results
33	Eab7_0504	Putative membrane protein insertion efficiency factor	Haemolytic	No results	No results	cis-trans isomerase activity	Haemolytic	Haemolytic	plasma membrane [GO:0005886]
34	Eab7_0507	DUF2254	DUF2254	No results	No results	zinc ion binding	DUF2254	DUF2254	integral component of membrane [GO:0016021]
35	Eab7_0508	DUF456	DUF456	No results	No results	magnesium ion binding	DUF456	DUF456	integral component of membrane [GO:0016021]
36	Eab7_0509	CBS domain	CBS/CorC_HlyC	CBS domain containing protein/Magnesium and cobalt efflux protein	CBS-domain pair/CorC/HlyC domain-like	transporter activity	No results	No results	CBS / flavin adenine dinucleotide binding
37	Eab7_0515	Peptidase M23	Peptidase_M23	Peptidas	Peptidoglycan hydrolase LytM	Zinc-binding	Peptidase_M23	Peptidase_M23	DOMAIN 314 407 Peptidase_M23
38	Eab7_0522	Uncharacterised membrane protein YitT	YitT_membrane	No results	No results	lipid binding	YitT_C_like	transmembrane_domain	DOMAIN 226 280 DUF2179
39	Eab7_0526	DUF1232	DUF1232	No results	No results	Transferases - Transferring One-Carbon Groups	DUF1232	DUF1232	No results
40	Eab7_0558	SNARE associated Golgi protein	SNARE_assoc	No results	No results	lipid binding	DedA	SNARE_assoc	integral component of membrane [GO:0016021]
41	Eab7_0575	Cell wall-active antibiotic response protein	No results	No results	No results	zinc ion binding	DUF2154	No results	DOMAIN 131 236 DUF2154
42	Eab7_0609	Interpro (IPR000620)|Pfam (PF00892)/GO:0016021	EamA	No results	Multidrug resistance efflux transporter EmrE	secondary active transmembrane transporter activity	RhaT~EamA	EamA	DOMAIN 12 152 EamA
43	Eab7_0622	NAD-dependent epimerase/dehydratase	GDP_Man_Dehyd	3-beta hydroxysteroid dehydrogenase/isomerase family protein	Tyrosine-dependent oxidoreductases	transferase activity, transferring phosphorus-containing groups	DUF1731	F420_oxidored	catalytic activity [GO:0003824]; coenzyme binding [GO:0050662]
44	Eab7_0626	DUF1811	DUF1811	Hypothetical conserved protein	Hypothetical protein YfhH	Transferases - Transferring One-Carbon Groups	DUF1811	DUF1811	No results
45	Eab7_0628	LexA-binding, inner membrane-associated putative hydrolase	No results	No results	No results	lipid binding	YdjM	No results	integral component of membrane [GO:0016021]
46	Eab7_0630	START-like domain	No results	No results	Smu440-like	Transferases - Transferring One-Carbon Groups	Rieske~SRPBCC	No results	No results
47	Eab7_0631	DUF402	DUF402	Cysteine--tRNA ligase	FomD-like	All lipid-binding proteins	DUF402	DUF402	DOMAIN 61 127 DUF402
48	Eab7_0635	UPF0295	DUF2614	No results	FYVE, a phosphatidylinositol-3-phosphate binding domain	magnesium ion binding	DUF2614	No results	integral component of plasma membrane [GO:0005887]
49	Eab7_0636	Nucleotidyltransferase-like domain	NTF-like	No results	No results	Hydrolases - Acting on Acid Anhydrides	NTF-like	NTF-like	DOMAIN 1 118 NTF-like
50	Eab7_0654	DUF445	DUF445	No results	No results	zinc ion binding	YheB	DUF445	integral component of membrane [GO:0016021]
51	Eab7_0655	Control of competence regulator ComK, YlbF/YmcA	Com_YlbF	UPF0342 protein yheA	YheA-like	All lipid-binding proteins	Com_YlbF	Com_YlbF	UPF0342 family
52	Eab7_0656	YhzD-like protein	YhzD	No results	14 kDa protein of cytochrome bc1 complex Ubiquinol-cytochrome c reductase	DNA binding	YhzD	No results	mitochondrial electron transport, ubiquinol to cytochrome c [GO:0006122]
53	Eab7_0706	DUF1516	DUF1516	No results	No results	G-protein coupled receptor activity	DUF1516	DUF1516	integral component of membrane [GO:0016021]
54	Eab7_0707	S-adenosyl-L-methionine-dependent methyltransferase	Methyltransf_25	O-methyltransferase family protei	S-adenosyl-L-methionine-dependent methyltransferases	Iron-binding	AdoMet_MTases	No results	No results
55	Eab7_0714	Carotene biosynthesis associated membrane protein	Caroten_synth	No results	No results	P-P-bond-hydrolysis-driven transmembrane transporter activity	Caroten_synth	transmembrane_domain	integral component of membrane [GO:0016021]
56	Eab7_0728	Uncharacterised membrane protein YitT	YitT_membrane	No results	No results	transferase activity, transferring phosphorus-containing groups	YitT_C_like	No results	DOMAIN 248 302 DUF2179
57	Eab7_0730	DUF2929	DUF2929	No results	MetI-like	holin activity	DUF2929	DUF2929	integral component of membrane [GO:0016021]
58	Eab7_0741	Ribosomal silencing factor RsfS	RsfS	Ribosomal silencing factor RsfS	Iojap/YbeB-like	ion channel activity	RsfS	RsfS	Iojap/RsfS family
59	Eab7_0767	DUF1232	DUF1232	No results	No results	RNA binding	HTH_XRE~DUF1232	DUF1232	integral component of membrane [GO:0016021]
60	Eab7_0770	protein-N(PI)-phosphohistidine-sugar phosphotransferase activity	PTS_EIIC_2	No results	No results	sodium ion binding	PTS_EIIC	PTS_EIIC_2	protein-N(PI)-phosphohistidine-sugar phosphotransferase activity
61	Eab7_0774	S-adenosyl-L-methionine-dependent methyltransferase	Methyltransf_23	Ubiquinone biosynthesis O-methyltransferase	S-adenosyl-L-methionine-dependent methyltransferases	All DNA-binding	SmtA~AdoMet_MTases	Methyltransf_9	No results
62	Eab7_0783	DHHW protein	ALGX	No results	No results	lipid binding	AlgX_N_like	ALGX	integral component of membrane [GO:0016021]
63	Eab7_0789	NfeD-like, C-terminal domain	NfeD	Membrane bound hydrolase	NfeD domain-like	secondary active transmembrane transporter activity	NfeD	transmembrane_domain	DOMAIN 25 173 NfeD
64	Eab7_0806	tRNA (adenine-N1-)-methyltransferase activity	Methyltransf_18	Putative tRNA (adenine-N(1)-)-methyltransferase MPN_351	S-adenosyl-L-methionine-dependent methyltransferases	DNA binding	AdoMet_MTases	TrmK	tRNA (adenine-N1-)-methyltransferase activity
65	Eab7_0807	GTP cyclohydrolase 1 type 2/Nif3	NIF3	Putative GTP cyclohydrolase 1 type 2	NIF3 (NGG1p interacting factor 3)-like	oxidoreductase activity, acting on CH-OH group of donors	NIF3	NIF3	GTP cyclohydrolase I type 2/NIF3 family
66	Eab7_0816	DUF1427	DUF1427	No results	No results	G-protein coupled receptor activity	DUF1427	DUF1427	integral component of membrane [GO:0016021]
67	Eab7_0823	5'(3')-deoxyribonucleotidase	NT5C	Class B acid phosphatase	Class B acid phosphatase	metal ion binding	HAD_like	NT5C	/5'(3')-deoxyribonucleotidase family
68	Eab7_0835	DUF4912	DUF4912	No results	No results	Iron-binding	DUF4912	DUF4912	No results
69	Eab7_0838	DUF92	DUF92	No results	No results	magnesium ion binding	DUF92	transmembrane_domain	integral component of membrane [GO:0016021]
70	Eab7_0842	DUF910	DUF910	Uncharacterized protein conserved in bacteria	YqgQ-like	Sodium-binding	DUF910	DUF910	No results
71	Eab7_0845	DUF2759	DUF2759	No results	No results	G-protein coupled receptor activity	DUF2759	transmembrane_domain	integral component of membrane [GO:0016021]
72	Eab7_0847	DUF2626	DUF2626	No results	No results	oxidoreductase activity, acting on a heme group of donors	DUF2626	transmembrane_domain	integral component of membrane [GO:0016021]
73	Eab7_0861	Rhodanese-like domain	Rhodanese	Rhodanese related sulfurtransferase-like protein	Multidomain sulfurtransferase rhodanese	lipid binding	RHOD	RHOD	DOMAIN 40 124 Rhodanese
74	Eab7_0866	DUF1385	DUF1385	No results	No results	G-protein coupled receptor activity	DUF1385	DUF1385	integral component of membrane [GO:0016021]
75	Eab7_0883	DUF2627	DUF2627	No results	No results	holin activity	DUF2627	DUF2627	integral component of membrane [GO:0016021]
76	Eab7_0905	DUF1002	DUF1002	No results	Porin chaperone SurA, peptide-binding domain	All lipid-binding proteins	DUF1002	DUF1002	No results
77	Eab7_0909	Disulphide isomerase	Disulph_isomer	Protein-lysine N-methyltransferase METTL10	Type III secretory system chaperone	Transferases - Transferring Phosphorus-Containing Groups	Disulph_isomer	Disulph_isomer	UPF0403 family
78	Eab7_0918	Aromatic acid exporter family member 1	ArAE_1	No results	No results	lipid binding	ArAE_1_C	No results	DOMAIN 146 310 ArAE_1_C.
79	Eab7_0931	EamA domain	EamA	No results	Multidrug resistance efflux transporter EmrE	transporter activity	EamA~RhaT	EamA	DOMAIN 2 129 EamA
80	Eab7_0944	DUF58	DUF58	No results	No results	glucanosyltransferase activity	DUF58	transmembrane domain	DOMAIN 209 284 DUF58.
81	Eab7_0949	DUF218	DUF218	Vancomycin high temperature exclusion protein	No results	lipid binding	YdcF-like	No results	DOMAIN 48 171 DUF218
82	Eab7_0981	DUF309	DUF309	Metal-dependent hydrolas	TTHA0068-like	Iron-binding	DUF309	No results	No results
83	Eab7_0994	DUF3388	DUF3388	No results	Phosphoglycerate dehydrogenase, regulatory (C-terminal) domain	All lipid-binding proteins	ACT~DUF3388	No results	DOMAIN 73 259 DUF3388.
84	Eab7_1013	DUF445	DUF445	No results	No results	transferase activity, transferring phosphorus-containing groups	DUF445	No results	integral component of membrane [GO:0016021]
85	Eab7_1015	Control of competence regulator ComK, YlbF/YmcA	Com_YlbF	Uncharacterised protein	YmcA-like	All lipid-binding proteins	Com_YlbF	No results	UPF0342 family
86	Eab7_1031	Aromatic acid exporter family member 1	ArAE_1/FUSC_2	No results	No results	lipid binding	ArAE_1_C	FUSC_2	integral component of membrane [GO:0016021]
87	Eab7_1034	Phosphoribosyl-ATP pyrophosphohydrolase-like	PRA-PH	Hydrolase (HAD superfamily) protein	No results	All lipid-binding proteins	NTP-PPase	No results	No results
88	Eab7_1043	DUF4003	DUF4003	No results	Lesion bypass DNA polymerase (Y-family), little finger domain	All DNA-binding	DUF4003	DUF4003	No results
89	Eab7_1052	DNA breaking-rejoining enzyme, catalytic core	Phage_integrase	Site-specific tyrosine recombinase XerC	lambda integrase-like, N-terminal domain	zinc ion binding	Integrase_AP2~XerC~DNA_BRE_C		DOMAIN 154 284 Phage_integrase
90	Eab7_1065	DUF2227	No results	No results	No results	lipid binding	DUF2227	DUF2227	integral component of membrane [GO:0016021]
91	Eab7_1069	DUF896	DUF896	UPF0291 protein HMPREF0772_10617	YznC-like	No results	DUF896	DUF896	UPF0291 family/cytoplasm [GO:0005737]
92	Eab7_1071	UPF0154	UPF0154	Crustacean calcium-binding protein 23	Calmodulin-like	Channels/Pores - Pore-forming toxins (proteins and peptides)	UPF0154	No results	No results
93	Eab7_1074	3D domain	SH3_3	Exported cell wall-binding protein	Barwin-like endoglucanases	lipid binding	YgiM~3D_domain	signal_peptide	DOMAIN 25 89 SH3b
94	Eab7_1077	DUF1453	DUF1453	No results	No results	G-protein coupled receptor activity	DUF1453	DUF1453	integral component of membrane [GO:0016021]
95	Eab7_1078	DUF2621	DUF2621	No results	No results	lipid binding	DUF2621	DUF2621	integral component of membrane [GO:0016021]
96	Eab7_1085	General stress protein 17M-like domain/ YflT	YflT	No results	No results	Zinc-binding	YflT	YflT	DOMAIN 10 95 YflT
97	Eab7_1094	Knr4/Smi1-like domain	SMI1_KNR4	No results	SMI1/KNR4-like	Transferases - Glycosyltransferases	SMI1_KNR4	SMI1_KNR4	DOMAIN 39 160 SMI1_KNR4
98	Eab7_1105	DUF3939	DUF3939	No results	No results	Iron-binding	DUF3939	No results	No results
99	Eab7_1114	DUF975	DUF975	No results	No results	G-protein coupled receptor activity	DUF975	transmembrane_domain	integral component of membrane [GO:0016021]
100	Eab7_1117	DUF188	DUF188	No results	No results	All lipid-binding proteins	DUF188	No results	UPF0178 family
101	Eab7_1120	DUF1836	DUF1836	No results	DNA-binding N-terminal domain of transcription activators	All DNA-binding	HTH_MerR-SF	DUF1836	No results
102	Eab7_1126	DUF350	DUF350	No results	MgtE membrane domain-like	secondary active transmembrane transporter activity	DUF350	No results	integral component of membrane [GO:0016021]
103	Eab7_1149	WD40/YVTN repeat-like-containing domain	No results	No results	Tricorn protease N-terminal domain	zinc ion binding	No results	transmembrane_domain	integral component of membrane [GO:0016021]
104	Eab7_1164	Protein of unknown function UCP009160	BaxI_1	No results	No results	transporter activity	BI-1-like	transmembrane_domain	integral component of membrane [GO:0016021]
105	Eab7_1169	Ribosomal protein L7/L12, C-terminal/adaptor protein ClpS-like	No results	No results	Ribosomal protein L7/12, C-terminal domain	Transmembrane	PRK06771~Ribosomal_L7_L12	signal_peptide	No results
106	Eab7_1178	SNARE associated Golgi protein	SNARE_assoc	No results	No results	G-protein coupled receptor activity	DedA	No results	integral component of membrane [GO:0016021]
107	Eab7_1187	GrpB/Dephospho-CoA kinase	GrpB	Dephospho-CoA kinase/protein folding accessory domain-containing protein	GrpB-like	All lipid-binding proteins	GrpB	No results	No results
108	Eab7_1193	DUF1643	DUF1643	No results	Smp-1-like	All DNA-binding	DUF1643	DUF1643	No results
109	Eab7_1197	DUF2922	DUF2922	No results	No results	Transferases - Transferring Phosphorus-Containing Groups	DUF2922	DUF2922	No results
110	Eab7_1209	DUF2268	DUF2268	No results	YwmB-like	Hydrolases - Acting on Ester Bonds	DUF2268	No results	DOMAIN 129 313 DUF2268.
111	Eab7_1213	EamA domain	EamA	Transmembrane protein 42	Multidrug resistance efflux transporter EmrE	secondary active transmembrane transporter activity	EamA~RhaT	EamA	DOMAIN 6 137 EamA
112	Eab7_1218	Knr4/Smi1-like domain	SUKH_5	No results	SMI1/KNR4-like	Zinc-binding	SMI1_KNR4	No results	DOMAIN 16 130 SMI1_KNR4
113	Eab7_1225	DUF4304	DUF4304	No results	No results	Zinc-binding	DUF4304	DUF4304	No results
114	Eab7_1239	Tetratricopeptide repeat	No results	No results	Transcription factor MalT domain III	Iron-binding	No results	No results	No results
115	Eab7_1252	Glyoxalase/Bleomycin resistance protein/Dihydroxybiphenyl dioxygenase	Glyoxalase	Lactoylglutathione lyase family enzyme	Glyoxalase I (lactoylglutathione lyase)	All lipid-binding proteins	VOC	No results	DOMAIN 2 116 Glyoxalase
116	Eab7_1257	DUF4825	DUF4825	No results	No results	All lipid-binding proteins	Peptidase_M56~DUF4825	DUF4825	DOMAIN 32 121 DUF4825
117	Eab7_1258	DUF871	DUF871	No results	Outer surface protein, N-terminal domain	zinc ion binding	DUF871	DUF871	catalytic activity [GO:0003824]
118	Eab7_1264	DUF1349	DUF1349	Regulation of enolase protein 1	Beta-D-xylosidase C-terminal domain-like	Zinc-binding	DUF1349	DUF1349	No results
119	Eab7_1274	DUF2243	DUF2243	No results	Cation efflux protein transmembrane domain-like	G-protein coupled receptor activity	DUF2243	No results	integral component of membrane [GO:0016021]
120	Eab7_1275	Cytochrome c oxidase caa3-type, assembly factor CtaG-related	Caa3_CtaG	No results	No results	lipid binding	Caa3_CtaG	No results	integral component of membrane [GO:0016021]
121	Eab7_1279	DUF4177	No results	No results	No results	Zinc-binding	DUF4177	No results	No results
122	Eab7_1290	GGDEF domain	GGDEF	Diguanylate cyclase (GGDEF domain)	GGDEF domain	transferase activity, transferring phosphorus-containing groups	CHASE3~GAF~Nucleotidyl_cyc_III		DOMAIN 244 379 GGDEF
123	Eab7_1307	multidrug resistance efflux transporter	EmrE	No results	No results	secondary active transmembrane transporter activity	EmrE	No results	integral component of membrane [GO:0016021]
124	Eab7_1308	DUF554	DUF554	No results	No results	zinc ion binding	DUF554	DUF554	integral component of membrane [GO:0016021]
125	Eab7_1311	GAF domain	GGDEF	Diguanylate cyclase (GGDEF domain)	Nucleotide cyclase/GGDEF domain	Hydrolases - Acting on Ester Bonds	GAF~Nucleotidyl_cyc_III	GGDEF	DOMAIN 185 316 GGDEF. {ECO:0000259|PROSITE:PS50887}.
126	Eab7_1319	D,D-heptose 1,7-bisphosphate phosphatase	HAD_2	Predicted phosphatase-HAD family	Histidinol phosphatase-like	peptidase activity	HisB1	No results	phosphatase activity [GO:0016791]
127	Eab7_1321	Transmembrane protein TqsA-like	AI-2E_transport	No results	No results	transporter activity	AI-2E_transport	No results	integral component of membrane [GO:0016021]
128	Eab7_1322	Peptidase M20B, peptidase T-like	No results	Peptidas	Bacterial dinuclear zinc exopeptidases	All lipid-binding proteins	Zinc_peptidase_like	No results	No results
129	Eab7_1333	HTH ArsR-type DNA-binding domain	HTH_5	ArsR family transcriptional regulator	ArsR-like transcriptional regulators	iron ion binding	HTH	No results	DOMAIN 3 97 HTH arsR-type DNA-binding
130	Eab7_1336	YusW-like protein	YusW	No results	NEAT domain	Channels/Pores - Pore-forming toxins (proteins and peptides)	YusW	No results	No results
131	Eab7_1355	Carbon-nitrogen hydrolase	No results	No results	Nitrilase	manganese ion binding	No results	No results	hydrolase activity, acting on carbon-nitrogen (but not peptide) bonds
132	Eab7_1357	DUF2975	DUF2975	No results	No results	lipid binding	DUF2975	transmembrane_domain	integral component of membrane [GO:0016021]
133	Eab7_1362	Dihydrofolate reductase	RibD_C/DHFR_1	Dihydrofolate reductase	Dihydrofolate reductases	zinc ion binding	DHFR	DHFR_1	dihydrofolate reductase activity
134	Eab7_1372	HTH ArsR-type DNA-binding domain	HTH_5	ArsR family transcriptional regulator	ArsR-like transcriptional regulators	iron ion binding	HTH	HTH_ARSR	DOMAIN 1 91 HTH arsR-type DNA-binding
135	Eab7_1375	DUF4362	DUF4362	No results	No results	All lipid-binding proteins	DUF4362	DUF4362	No results
136	Eab7_1390	YCII-related	YCII	Uncharacterized protein	DGPF domain	Hydrolases - Acting on Ester Bonds	YCII	YCII	DOMAIN 1 101 YCII
137	Eab7_1392	UPF0014	UPF0014	No results	No results	transporter activity	UPF0014	UPF0014	integral component of membrane [GO:0016021]
138	Eab7_1397	Putative inner membrane exporter, YdcZ	DMT_YdcZ	No results	No results	ATPase activity, coupled to transmembrane movement of ions, phosphorylative mechanism	EamA	DMT_YdcZ	integral component of membrane [GO:0016021]
139	Eab7_1403	nucleotidyltransferase	NTP_transf_6	No results	No results	Zinc-binding	NTP_transf_6	No results	No results
140	Eab7_1406	Glyoxalase/Bleomycin resistance protein/Dihydroxybiphenyl dioxygenase	Glyoxalase_4	Lactoylglutathione lyase family enzyme	Glyoxalase/Bleomycin resistance protein/Dihydroxybiphenyl dioxygenase	Transferases - Transferring Alkyl or Aryl Groups, Other than Methyl Groups	VOC	No results	No results
141	Eab7_1409	DinB/YfiT-like putative metalloenzymes	DinB_2	No results	DinB/YfiT-like putative metalloenzymes	Iron-binding	DinB_2	DinB_2	No results
142	Eab7_1421	DUF4188	DUF4188	No results	Dimeric alpha+beta barrel	Transmembrane	DUF4188	DUF4188	No results
143	Eab7_1427	DUF2200	DUF2200	Uncharacterized protein	No results	Major facilitator family (MFS)	DUF2200	DUF2200	No results
144	Eab7_1431	DUF1232	DUF1232	No results	No results	protein-N(PI)-phosphohistidine-sugar phosphotransferase activity	DUF1232	DUF1232	integral component of membrane [GO:0016021]
145	Eab7_1438	Interpro (IPR016040)|Pfam (PF13460)	NAD_binding_10/NmrA	Oxidoreductase HTATIP2-like isoform 1	Tyrosine-dependent oxidoreductases	Isomerases - Intramolecular Oxidoreductases	NADB_Rossmann	NAD_binding_10	DOMAIN 7 195 NAD(P)-bd_dom
146	Eab7_1462	Helicase, SWF/SNF/SWI type, bacterial	SNF2_N	Dna repair protein rad5	Tandem AAA-ATPase domain	DNA binding	SNF2_N	Helicase_C	OMAIN 436 593 Helicase ATP-binding
147	Eab7_1469	DUF3307	DUF3307	No results	No results	zinc ion binding	DUF3307	DUF3307	integral component of membrane [GO:0016021]
148	Eab7_1473	DUF58	DUF58	No results	No results	glucanosyltransferase activity	DUF58	transmembrane_domain	DOMAIN 198 277 DUF58
149	Eab7_1478	WYL domain	WYL	No results	TNF-like	All DNA-binding	WYL	No results	DOMAIN 146 292 WYL
150	Eab7_1481	YolD	YolD	No results	No results	Nuclear receptors	No results	No results	No results
151	Eab7_1486	DUF2339	No results	No results	Mitotic arrest deficient-like 1, Mad1	secondary active transmembrane transporter activity	DUF2339	coiled_coil_region	integral component of membrane [GO:0016021]
152	Eab7_1498	Pleckstrin homology domain (PH domain	bPH_2	No results	LacY-like proton/sugar symporter	lipid binding	YdbT	bPH_2	DOMAIN 61 141 bPH_2
153	Eab7_1499	Pleckstrin homology domain (PH domain	bPH_2	No results	LacY-like proton/sugar symporter	glucanosyltransferase activity	PH-like	bPH_2	DOMAIN 78 152 bPH_2
154	Eab7_1514	PH domain-like	bPH_3	Helicase	BPHL domain;	Transferases - Glycosyltransferases	PH-like	bPH_3	DOMAIN 42 151 bPH_1
155	Eab7_1515	YCII-related	YCII	Protein containing YCII-related domain protein	DGPF domain	Isomerases - Intramolecular Oxidoreductases	YCII	No results	DOMAIN 1 117 YCII
156	Eab7_1519	DUF402	DUF402	No results	FomD-like	All lipid-binding proteins	DUF402	DUF402	DOMAIN 61 128 DUF402
157	Eab7_1539	Nucleic acid-binding, OB-fold	No results	Protein CsaA	Nucleic acid-binding proteins	All DNA-binding	PRK12267	No results	No results
158	Eab7_1541	Sulfatase-modifying factor enzyme	FGE-sulfatase	Sulfatase-modifying factor 1-putative	Sulfatase-modifying factor-like	iron ion binding	YfmG	GE-sulfatase	DOMAIN 188 310 FGE-sulfatase.
159	Eab7_1552	DUF1015	DUF1015	No results	No results	Iron-binding	DUF1015	DUF1015	No results
160	Eab7_1554	DNA binding	Transcrip_reg	Probable transcriptional regulatory protein YebC	YebC-like	DNA binding	Transcrip_reg	Transcrip_reg	Transcriptional regulator TACO1-like
161	Eab7_1573	DUF779	No results	No results	No results	Zinc-binding	DUF779	No results	No results
162	Eab7_1581	GGDEF domain	GGDEF	Diguanylate cyclase (GGDEF domain)	GGDEF domain	P-P-bond-hydrolysis-driven transmembrane transporter activity	Nucleotidyl_cyc_III~EAL	GGDEF	DOMAIN 221 348 GGDEF/DOMAIN 357 611 EAL.
163	Eab7_1590	Putative vitamin uptake transporter	Vut_1	No results	No results	lipid binding	Vut_1	Vut_1	integral component of membrane [GO:0016021]
164	Eab7_1596	CBS domain	CBS/CorC_HlyC	CBS domain containing protein/Magnesium and cobalt efflux protein CorC	CBS-domain pair/CorC/HlyC domain-like	transporter activity	CorC_HlyC	No results	DOMAIN 231 292 CBS
165	Eab7_1603	Transposase IS605, OrfB, C-terminal	OrfB_Zn_ribbon	No results	Rubredoxin	Transferases - Transferring Phosphorus-Containing Groups	OrfB_Zn_ribbon	OrfB_Zn_ribbon	DOMAIN 1 48 HTH_OrfB/ DOMAIN 303 373 OrfB_Zn_ribbon.
166	Eab7_1620	DUF3800	DUF3800	No results	No results	Transferases - Transferring Phosphorus-Containing Groups	DUF3800	No results	No results
167	Eab7_1639	Rieske [2Fe-2S] iron-sulphur domain	Rieske	Menaquinol-cytochrome c reductase iron-sulfur subunit	Rieske iron-sulfur protein ISP	iron ion binding	QcrA~Rieske	Rieske	DOMAIN 87 160 Rieske/ 2 iron, 2 sulfur cluster binding
168	Eab7_1640	DUF2487	DUF2487	No results	No results	Transferases - Transferring Phosphorus-Containing Groups	DUF2487	No results	No results
169	Eab7_1641	UPF0302	UPF0302	No results	No results	Ligases - Forming Carbon-Oxygen Bonds	UPF0302	UPF0302	DOMAIN 132 168 IDEAL
170	Eab7_1666	Cobalamin (vitamin B12)-binding domain	MerR_1/B12-binding	MerR family transcriptional regulator	Cobalamin (vitamin B12)-binding domain	zinc ion binding	HTH_MerR-SF~B12-binding_2~B12-binding_like	MerR	DOMAIN 5 74 HTH merR-type DNA-binding / OMAIN 171 294 B12-binding
171	Eab7_1668	DNA helicase, ATP-dependent, RecQ type	Helicase_C/RecQ_Zn_bind	ATP-dependent DNA helicase RecQ	Tandem AAA-ATPase domain	DNA binding	DEXDc~RecQ_Zn_bind	Helicase_C	DOMAIN 23 191 Helicase ATP-binding/ DOMAIN 217 360 Helicase C-terminal
172	Eab7_1669	Helicase Helix-turn-helix domain	HTH_40	No results	GerE-like (LuxR/UhpA family of transcriptional regulators)	Hydrolases - Acting on Acid Anhydrides	HTH_40	HTH_40	DOMAIN 242 330 HTH_40
173	Eab7_1675	Transcription regulator HTH, GntR	GntR	GntR family transcriptional regulator	GntR-like transcriptional regulators	P-P-bond-hydrolysis-driven transmembrane transporter activity	MngR~GntR	GntR	DOMAIN 8 76 HTH gntR-type DNA-binding
174	Eab7_1682	Metalloenzyme, LuxS/M16 peptidase-like	Peptidase_M16	Mitochondrial-processing peptidase subunit beta	MPP-like	DNA binding	Peptidase_M16_C	Peptidase_M16	metalloendopeptidase activity / DOMAIN 12 159 Peptidase_M16
175	Eab7_1689	50S ribosomal protein L30e-like	Ribosomal_L7Ae	Ribosomal protein (L7AE family)	L30e/L7ae ribosomal proteins	rRNA-binding proteins	Ribosomal_L7Ae	Ribosomal_L7Ae	DOMAIN 3 93 Ribosomal_L7Ae
176	Eab7_1690	DUF448	DUF448	Deoxyhypusine hydroxylase	YlxR-like	RNA-binding proteins	YlxR	No results	DOMAIN 8 80 DUF448.
177	Eab7_1718	Flagellar motor switch FliN	FliM	Flagellar motor switch FliN	Surface presentation of antigens (SPOA)	P-P-bond-hydrolysis-driven transmembrane transporter activity	FliMN_C	No results	bacterial-type flagellum basal body
178	Eab7_1743	Type III secretion system substrate exporter	Bac_export_2	Flagellar biosynthetic protein FlhB	EscU C-terminal domain-like	transcription factor activity, sequence-specific DNA binding	Bac_export_2	Bac_export_2	membrane [GO:0016020]; protein secretion [GO:0009306]
179	Eab7_1766	DAK2 domain-containing protein YloV	Dak1_2	No results	DhaL-like	zinc ion binding	YloV	Dak2	DOMAIN 20 212 DhaL.
180	Eab7_1781	DUF814	FbpA	Fibronectin/fibrinogen-binding protein	No results	Hydrolases - Acting on Ester Bonds	FbpA~DUF814	DUF814	DOMAIN 449 532 DUF814
181	Eab7_1783	DUF4097	DUF4097	No results	No results	metal ion binding	DUF4097	DUF4097	DOMAIN 82 298 DUF4097
182	Eab7_1821	DUF3397	DUF3397	No results	No results	transferase activity, transferring one-carbon groups	DUF3397	No results	integral component of membrane [GO:0016021]
183	Eab7_1823	DUF177	DUF177	No results	No results	Transferases - Transferring Phosphorus-Containing Groups	DUF177	No results	No results
184	Eab7_1829	Control of competence regulator ComK, YlbF/YmcA	Com_YlbF	Conserved hypothetical DGPF domain protein	YmcA-like	All lipid-binding proteins	Com_YlbF	No results	UPF0342 family
185	Eab7_1834	DUF420	DUF420	Uncharacterized protein	No results	G-protein coupled receptor activity	DUF420	DUF420	integral component of membrane [GO:0016021]; cytochrome-c oxidase activity [GO:0004129]
186	Eab7_1846	Uncharacterised protein YlaL	No results	No results	No results	Lyases - Carbon-Oxygen Lyases	No results	No results	No results
187	Eab7_1847	PhoH-like protein	PhoH	Phosphate starvation inducible protein	P-loop containing nucleoside triphosphate hydrolases	transferase activity, transferring phosphorus-containing groups	YlaK	PhoH	ATP binding [GO:0005524]
188	Eab7_1848	FMN-binding split barrel	No results	No results	PNP-oxidase like	transferase activity, transferring phosphorus-containing groups	PNPOx/FlaRed_like	No results	FMN binding [GO:0010181]
189	Eab7_1854	BH2638-like domain	UPF0223	UPF0223 protein HMPREF1336_00615	BH2638-like	All lipid-binding proteins	UPF0223	UPF0223	UPF0223 family
190	Eab7_1870	LysR, substrate-binding	LysR_substrate	LysR family transcriptional regulator	LysR-like transcriptional regulators	DNA binding	LysR	No results	DOMAIN 1 58 HTH lysR-type DNA-binding.
191	Eab7_1875	Scaffold protein Nfu/NifU N terminal	Virulence_fact	Conserved virulence factor C	PBS lyase HEAT-like repeat	Transferases - Transferring Phosphorus-Containing Groups	Nfu_N~Virulence_fact~HEAT_2	HEAT_2	DOMAIN 4 87 Nfu_N.
192	Eab7_1905	DUF3899	DUF3899	No results	No results	copper ion binding	DUF3899	DUF3899	DOMAIN 38 125 DUF3899.
193	Eab7_1917	DUF1292	DUF1292	No results	No results	rRNA-binding proteins	DUF1292	No results	UPF0473 family
194	Eab7_1918	DUF1292	DUF1292	No results	No results	Channels/Pores - Pore-forming toxins (proteins and peptides)	DUF1292	DUF1292	No results
195	Eab7_1920	DUF965	DUF965	No results	No results	Transferases - Transferring One-Carbon Groups	DUF965	DUF965	UPF0297 family
196	Eab7_1922	AAA+ ATPase domain	AAA_30	ATP-dependent RecD-like DNA helicase	Tandem AAA-ATPase domain	transferase activity, transferring phosphorus-containing groups	RecD	AAA_30	DNA repair [GO:0006281]/RecD family, RecD-like subfamily
197	Eab7_1928	AAA+ ATPase domain	AAA_assoc_2/ MgsA_C	AAA ATPase family protein/ Mgs1p	Extended AAA-ATPase domain/ MgsA/YrvN C-terminal domain-like	transferase activity, transferring phosphorus-containing groups	RuvB_N	AAA_assoc_2/Pfam:MgsA_C	DNA binding [GO:0003677]; DNA recombination [GO:0006310]; DNA repair [GO:0006281]; DNA replication [GO:0006260]
198	Eab7_1950	3H domain	HTH_11/3H	Helix-turn-helix transcriptional regulator-putative	Putative transcriptional regulator TM1602	hydrolase activity, acting on acid anhydrides	HTH~3H	HTH_11/ Pfam:3H	DOMAIN 10 62 HTH_11. DOMAIN 78 174 3H.
199	Eab7_1955	Cysteine protease Prp	Peptidase_Prp	Bifunctional riboflavin kinase/FMN adenylyltransferase	TM1457-like;	Hydrolases - Acting on peptide bonds (Peptidases)	YsxB-like	Peptidase_C108	No results
200	Eab7_1965	Translation elongation factor EF1B/ribosomal protein S6	No results	No results	No results	Iron-binding	No results	No results	No results
201	Eab7_1971	General secretory system II, protein E, N-terminal	T2SSE_N	Type II Secretion System PilB	GSPII protein E N-terminal domain-like	DNA binding	T2SSE_N~PulE	2SSE_N	ATP binding [GO:0005524]; transport [GO:0006810]/DOMAIN 306 427 AAA.
202	Eab7_1973	Vancomycin resistance VanW	VanW	No results	No results	Zinc-binding	VanW	transmembrane_domain	DOMAIN 291 367 G5.
203	Eab7_1974	Prokaryotic N-terminal methylation site	N_methyl	General secretion pathway protein GspJ	Pilin	lipid binding	No results	N_methyl_2	integral component of membrane [GO:0016021]
204	Eab7_1978	DUF5057	DUF5057	No results	Invasin/intimin cell-adhesion fragments	Lyases - Carbon-Oxygen Lyases	DUF5057	transmembrane_domain	DOMAIN 228 394 DUF5057.
205	Eab7_1990	Glycoside hydrolase superfamily	No results	No results	beta-glycanases	lipid binding	No results	No results	No results
206	Eab7_2006	DUF2507	DUF2507	No results	Ligand-binding domain in the NO signalling and Golgi transport	Hydrolases - Acting on Ester Bonds	DUF2507	No results	No results
207	Eab7_2007	Uncharacterised domain YvbH-like, oligomerisation domain	YvbH_ext	GTPases-Sulfate adenylate transferase subunit 1	BPHL domain	Transferases - Glycosyltransferases	PH-like~YvbH_ext	YvbH_ext	DOMAIN 13 131 bPH_1. ; DOMAIN 144 204 YvbH_ext.
208	Eab7_2016	Uncharacterised membrane protein YitT	YitT_membrane	No results	No results	secondary active transmembrane transporter activity	YitT_C_like	transmembrane_domain	DOMAIN 235 289 DUF2179.
209	Eab7_2017	DUF350	DUF350	No results	SNF-like	lipid binding	DUF350	No results	integral component of membrane [GO:0016021]
210	Eab7_2029	FtsX-like permease family	FtsX	Putative transport system ATP-binding protein EtsB	No results	lipid binding	FtsX	FtsX	DOMAIN 341 465 FtsX.
211	Eab7_2032	RNA methyltransferase activity	SpoU_methylase	Putative RNA methylase	RNA 2-O ribose methyltransferase substrate binding domain	glucanosyltransferase activity	SpoU	SpoU_methylase	RNA binding [GO:0003723]; RNA methyltransferase activity [GO:0008173]
212	Eab7_2049	phosphorelay sensor kinase activity	HisKA	Multi-sensor hybrid histidine kinase	Histidine kinase	transferase activity, transferring phosphorus-containing groups	HAMP~BaeS	HisKA	phosphorelay sensor kinase activity [GO:0000155]; regulation of transcription, DNA-templated [GO:0006355]
213	Eab7_2065	YtpI-like protein	YtpI	No results	No results	G-protein coupled receptor activity	YtpI	YtpI	integral component of membrane [GO:0016021]
214	Eab7_2066	CBS domain	CBS	CBS domain-containing protein CBSX1-chloroplastic	CBS-domain pair	oxidoreductase activity, acting on CH-OH group of donors	CBS_pair	CBS	DOMAIN 195 255 CBS.
215	Eab7_2073	N-methyltransferase activity	N6_Mtase	Probable modification methylase HindII	N-6 DNA Methylase-like	transferase activity, transferring nitrogenous groups	YtxK~AdoMet_MTases	Methyltransf_26	N-methyltransferase activity [GO:0008170]/DOMAIN 94 262 N6_Mtase.
216	Eab7_2090	Uncharacterised protein family YtxH	YtxH	No results	Apolipoprotein A-I	zinc ion binding	No results	coiled_coil_region	integral component of membrane [GO:0016021]
217	Eab7_2091	DUF948	DUF948	UPF0478 protein SSP1024	Cyclin	zinc ion binding	DUF948	DUF948	integral component of membrane [GO:0016021]
218	Eab7_2094	DUF2179	DUF2179	No results	Thiamin phosphate synthase	zinc ion binding	DUF2179	transmembrane_domain	DOMAIN 108 160 DUF2179.
219	Eab7_2098	DUF1444	DUF1444	No results	No results	Ligases - Forming Carbon-Oxygen Bonds	DUF1444	DUF1444	No results
220	Eab7_2103	PepSY domain	PepSY	No results	No results	Hydrolases - Acting on Acid Anhydrides	PepSY	No results	No results
221	Eab7_2104	DUF1304	DUF1304	No results	No results	G-protein coupled receptor activity	DUF1304	PepSY	integral component of membrane [GO:0016021]
222	Eab7_2119	oxidoreductase activity	HI0933_like	Geranylgeranyl diphosphate reductase BchP	HI0933 N-terminal domain-like	oxidoreductase activity, acting on CH-OH group of donors	HI0933_like	HI0933_like	oxidoreductase activity [GO:0016491]
223	Eab7_2141	DUF1871	DUF1871	Peptidase family S51	YugE-like	Nuclear receptors	DUF1871	No results	No results
224	Eab7_2149	DUF429	DUF429	No results	No results	Zinc-binding	DUF429	No results	No results
225	Eab7_2164	DUF1450	DUF1450	No results	Thioltransferase	Nickel-binding	DUF1450	No results	No results
226	Eab7_2166	DUF1462	DUF1462	Putative disulfide oxidoreductase YuzD	YuzD-like	Zinc-binding	DUF1462	DUF1462	No results
227	Eab7_2169	DUF86	DUF86	Toxin-antitoxin system toxin HepN family	No results	Magnesium-binding	DUF86	DUF86	No results
228	Eab7_2171	DUF3055	DUF3055	No results	No results	All lipid-binding proteins	DUF3055	DUF3055	No results
229	Eab7_2173	General stress protein 17M-like domain/ YflT	YflT	No results	No results	DNA repair	YflT	YflT	DOMAIN 4 112 YflT.
230	Eab7_2174	DUF1027	DUF1027	No results	No results	EC2.1	DUF1027	DUF1027	No results
231	Eab7_2177	DUF72	DUF72	Hypothetical conserved protein	TM1631-like	Iron-binding	DUF72	DUF72	No results
232	Eab7_2195	DinB-like domain	DinB_2	No results	DinB/YfiT-like putative metalloenzymes	All DNA-binding	DinB_2	DinB_2	DOMAIN 17 141 DinB_2.
233	Eab7_2221	P-loop containing nucleoside triphosphate hydrolase	AAA_15	Excinuclease ABC subunit A	CopG-like	Isomerases - Other Isomerases	AAA_15	AAA_15	No results
234	Eab7_2245	Arc-type ribbon-helix-helix	No results	No results	CofD-like	magnesium ion binding	No results	No results	regulation of transcription, DNA-templated [GO:0006355]
235	Eab7_2247	LPPG:FO 2-phospho-L-lactate transferase CofD/UPF0052	UPF0052	LPPG:FO 2-phospho-L-lactate transferase	CofD-like	transferase activity, transferring alkyl or aryl (other than methyl) groups	CofD_YvcK	UPF0052	cytoplasm [GO:0005737]; regulation of cell shape [GO:0008360]/Gluconeogenesis factor family
236	Eab7_2257	DUF4097	DUF4097	No results	No results	Zinc-binding	DUF2807	DUF4097	DOMAIN 106 356 DUF4097.
237	Eab7_2260	PDZ domain	No results	Trypsin-like serine protease with PDZ domain	HtrA-like serine proteases	secondary active transmembrane transporter activity	PDZ	transmembrane_domain	integral component of membrane [GO:0016021]
238	Eab7_2266	Uncharacterised membrane protein YitT	YitT_membrane	No results	No results	secondary active transmembrane transporter activity	YitT_C_like	YitT_membrane	DOMAIN 222 276 DUF2179.
239	Eab7_2280	DUF327	DUF327	Uncharacterized protein AN7484	TM1646-like	Transferases - Transferring One-Carbon Groups	DUF327	DUF327	No results
240	Eab7_2281	DUF2225	DUF2225	No results	No results	Nuclear receptors	DUF2225	DUF2225	No results
241	Eab7_2301	Uncharacterised membrane protein YitT	YitT_membrane	No results	No results	potassium ion binding	YitT_C_like	YitT_membrane	DOMAIN 230 284 DUF2179.
242	Eab7_2309	bacterial-type flagellum assembly	FlgN	Flagellar biosynthesis protein FlgN	FlgN-like	actin binding	FlgN	FlgN	bacterial-type flagellum assembly [GO:0044780]
243	Eab7_2316	UPF0029	UPF0029	Impact homolog (Mouse	YigZ N-terminal domain-like	Zinc-binding	UPF0029	UPF0029	DOMAIN 20 125 UPF0029.
244	Eab7_2320	DUF418	DUF418	No results	No results	transporter activity	YeiB	transmembrane_domain	DOMAIN 227 366 DUF418.
245	Eab7_2326	Immunoglobulin-like fold	No results	No results	LEA14-like	All lipid-binding proteins	SLAP_DUP	No results	No results
246	Eab7_2341	FtsX-like permease family	FtsX	No results	No results	lipid binding	FtsX	No results	DOMAIN 84 177 FtsX.
247	Eab7_2363	DUF1054	DUF1054	No results	YktB-like	Iron-binding	DUF1054	No results	No results
248	Eab7_2371	TspO/MBR-related protein	TspO_MBR	No results	No results	lipid binding	TSPO_MBR	No results	No results
249	Eab7_2372	FeS cluster biogenesis	Fe-S_biosyn	Iron-sulfur cluster insertion protein ErpA	HesB-like domain	Transferases - Glycosyltransferases	Fe-S_biosyn	Fe-S_biosyn	DOMAIN 1 104 Fe-S_biosyn.
250	Eab7_2389	mannosyl-oligosaccharide 1,2-alpha-mannosidase activity/ calcium ion binding	Thioredox_DsbH	Spermatogenesis-associated protein 20	Thioltransferase	ligase activity, forming carbon-oxygen bonds	YyaL	Thioredoxin_7	mannosyl-oligosaccharide 1,2-alpha-mannosidase activity [GO:0004571]/DOMAIN 3 164 Thioredox_DsbH.
251	Eab7_2406	transferase activity, transferring amino-acyl groups	Acetyltransf_6/FemAB	Lipid II:glycine glycyltransferase	FemXAB nonribosomal peptidyltransferases	transferase activity, transferring one-carbon groups	Acetyltransf_10~NAT_SF	Acetyltransf_6	transferase activity, transferring amino-acyl groups [GO:0016755];
252	Eab7_2419	metal ion binding	ATP-grasp_3	No results	ATP-binding domain of peptide synthetases	manganese ion binding	ATPgrasp_Ter	ATP-grasp_4	metal ion binding [GO:0046872]/DOMAIN 73 251 ATP-grasp.
253	Eab7_2454	Immunoglobulin-like fold	No results	No results	Invasin/intimin cell-adhesion fragments	All lipid-binding proteins	No results	signal_peptide	No results
254	Eab7_2464	DNA-directed RNA polymerase subunit beta/EpuA	EpuA	No results	No results	rRNA binding	EpuA	EpuA	integral component of membrane [GO:0016021]
255	Eab7_2467	Immunoprotective extracellular, immunoglobulin-like domain	No results	No results	No results	Channels/Pores - Pore-forming toxins (proteins and peptides)	No results	transmembrane_domain	No results
256	Eab7_2469	Transmembrane protein TqsA-like	AI-2E_transport	No results	No results	transporter activity	AI-2E_transport	UPF0118	integral component of membrane [GO:0016021]
257	Eab7_2480	DUF1146	DUF1146	No results	No results	hydrolase activity, acting on ester bonds	DUF1146	No results	integral component of membrane [GO:0016021]
258	Eab7_2490	ATP synthase protein I	ATP-synt_I	No results	No results	transferase activity, transferring one-carbon groups	ATP-synt_I	transmembrane_domain	integral component of membrane [GO:0016021]
259	Eab7_2491	Putative F0F1-ATPase subunit, Ca2+/Mg2+ transporter	ATPase_gene1	No results	Glycerol-3-phosphate transporter	oxidoreductase activity, acting on a heme group of donors	No results	No results	integral component of membrane [GO:0016021]
260	Eab7_2498	FtsX-like permease family	FtsX	No results	No results	structural molecule activity	FtsX~MacB_PCD~FtsX	MacB_PCD	DOMAIN 248 334 FtsX.
261	Eab7_2499	Histidine kinase-like ATPase, C-terminal domain	HisKA	Multi-sensor hybrid histidine kinase	Histidine kinase	transferase activity, transferring phosphorus-containing groups	HAMP~BaeS	HisKA	phosphorelay sensor kinase activity [GO:0000155]/DOMAIN 245 453 Histidine kinase.
262	Eab7_2500	DNA binding	Trans_reg_C	Probable transcriptional regulator ycf27	CheY-related	DNA binding	YesN	Trans_reg_C	regulation of transcription, DNA-templated [GO:0006355];/DOMAIN 2 115 Response regulatory.
263	Eab7_2502	DUF436	DUF436	UPF0340 protein SAUSA300_2068	Hypothetical protein TT1679	No results	DUF436	DUF436	UPF0340 family
264	Eab7_2518	Lipoprotein localisation LolA/LolB/LppX	LppX_LprAFG	No results	LppX-like	Zinc-binding	No results	No results	No results
265	Eab7_2520	Immunoprotective extracellular, immunoglobulin-like domain	No results	No results	No results	All lipid-binding proteins	DUF4352	No results	No results
266	Eab7_2542	DUF2529	DUF2529	No results	No results	Iron-binding	SIS	DUF2529	DOMAIN 1 165 DUF2529.
267	Eab7_2547	Putative inner membrane exporter, YdcZ	DMT_YdcZ	No results	Cytochrome c oxidase subunit I-like	transporter activity	EamA	No results	integral component of membrane [GO:0016021]
268	Eab7_2548	Putative inner membrane exporter, YdcZ	DMT_YdcZ	No results	No results	transporter activity	EamA	DMT_YdcZ	integral component of membrane [GO:0016021]
269	Eab7_2549	Haem-degrading	Haem_degrading	No results	GlcG-like	Transferases - Glycosyltransferases	Haem_degrading	Haem_degrading	UPF0303 family
270	Eab7_2561	Protein of unknown function with PCYCGC motif	PCYCGC	No results	No results	Zinc-binding	PCYCGC	PCYCGC	No results
271	Eab7_2579	DUF4305	DUF4305	No results	ABC transporter transmembrane region	ion channel activity	No results	DUF4305	integral component of membrane [GO:0016021]
272	Eab7_2581	TSP type-3 repeat	No results	Calcium-binding acidic-repeat protein	TSP type-3 repeat	zinc ion binding	Orbi_VP1	signal_peptide	calcium ion binding [GO:0005509]
273	Eab7_2599	FMN binding	Flavin_Reduct	Flavoredoxin	NADH:FMN oxidoreductase-like	intramolecular oxidoreductase activity	PNPOx/FlaRed_like	Flavin_Reduct	Flavin_Reduct.
274	Eab7_2611	tRNA threonylcarbamoyl adenosine modification protein TsaE	TsaE	ATPase-YjeE family protein	YjeE-like	glucanosyltransferase activity	P-loop_NTPase	TsaE	tRNA threonylcarbamoyladenosine modification [GO:0002949]
275	Eab7_2628	YwpF-like protein	YwpF	No results	No results	All lipid-binding proteins	YwpF	No results	No results
276	Eab7_2635	DUF1877	No results	No results	Hypothetical protein yfbM	Hydrolases - Acting on Carbon-Nitrogen Bonds, other than Peptide Bonds	No results	No results	No results
277	Eab7_2638	Putative sensory transduction regulator YbjN	YbjN	No results	No results	Zinc-binding	YbjN	YbjN	No results
278	Eab7_2641	lysyltransferase activity	LPG_synthase_TM	No results	No results	secondary active transmembrane transporter activity	LPG_synthase_TM	LPG_synthase_TM	LPG synthase family
279	Eab7_2648	Uncharacterised membrane protein YitT	YitT_membrane	No results	No results	hydrolase activity, acting on acid anhydrides	YitT_membrane	transmembrane_domain	integral component of membrane [GO:0016021]
280	Eab7_2652	Ribosome maturation factor RimP, C-terminal	No results	Ribosome maturation factor RimP		lipid binding	No results	No results	integral component of membrane [GO:0016021]
281	Eab7_2661	YycC-like protein	YycC	No results	No results	Hydrolases - Acting on Acid Anhydrides	YycC	No results	No results
282	Eab7_2676	DUF485	DUF485	No results	LacY-like proton/sugar symporter	lipid binding	DUF485	DUF485	integral component of membrane [GO:0016021]
283	Eab7_2678	transmembrane protein TauE-like	TauE	No results	No results	transporter activity	TauE	TauE	integral component of membrane [GO:0016021]
284	Eab7_2683	DUF1836	DUF1836	No results	Calmodulin-like	Hydrolases - Acting on Acid Anhydrides	HTH_MerR-SF	DUF1836	No results
285	Eab7_2693	Cytochrome c oxidase, subunit III, 4-helical bundle	Abhydrolase_5	Uncharacterized protein	Glycerol-3-phosphate transporter	lipid binding	DUF420	transmembrane_domain	cytochrome-c oxidase activity
286	Eab7_2712	Putative phosphate transport regulator	PhoU_div	No results	PhoU-like	Hydrolases - Acting on Ester Bonds	PhoU_div	No results	No results
287	Eab7_2715	DUF1806	DUF1806	Stage II sporulation protein Q	Hypothetical protein YojF	Hydrolases - Acting on peptide bonds (Peptidases)	DUF1806	DUF1806	No results
288	Eab7_2737	Alpha/Beta hydrolase fold	Abhydrolase_1	Lysophospholipas	alpha/beta-Hydrolases	Transferases - Glycosyltransferases	Abhydrolase_1	Abhydrolase_1	DOMAIN 39 244 AB hydrolase-1 (Alpha/Beta hydrolase fold 1)
289	Eab7_2745	DUF3817	DUF3817	No results	No results	lipid binding	DUF3817	DUF3817	DOMAIN 7 93 DUF3817.
290	Eab7_2775	DUF975	DUF975	No results	No results	iron ion binding	DUF975	DUF975	integral component of membrane [GO:0016021]
291	Eab7_2776	DUF2325	DUF2325	No results	No results	Zinc-binding	DUF2325	DUF2325	No results
292	Eab7_2777	DUF817	DUF817	No results	No results	No results	DUF817	No results	integral component of membrane [GO:0016021]
293	Eab7_2785	ABC-2 family transporter protein	ABC2_membrane_2	No results	No results	transporter activity	No results	ABC2_membrane_2	integral component of membrane [GO:0016021]; transport [GO:0006810]
294	Eab7_2789	Uracil-DNA glycosylase-like	UDG	No results	Uracil-DNA glycosylase-like	No results	No results	UDG	DOMAIN 50 238 UDG.
295	Eab7_2797	DUF1801	DUF1801	No results	YdhG-like	Zinc-binding	DUF1801	DUF1801	DOMAIN 26 128 DUF1801.
296	Eab7_2813	Cryptochrome/DNA photolyase, FAD-binding domain	DPRP	No results	Cryptochrome/photolyase FAD-binding domain	Iron-binding	DPRP	FAD_binding_7	No results
297	Eab7_2816	Major facilitator superfamily	MFS_1	Uncharacterized protein MHJ_0132	Glycerol-3-phosphate transporter	lipid binding	No results	MFS_1	integral component of membrane [GO:0016021]; transmembrane transport [GO:0055085]
298	Eab7_2818	Tubby C-terminal-like domain	No results	No results	Tubby C-terminal domain-like	All lipid-binding proteins	LOR	No results	No results
299	Eab7_2819	LURP1-related protein domain	LOR	No results	Tubby C-terminal domain-like	Metal-binding	LOR	LOR	DOMAIN 7 146 LOR.
300	Eab7_2824	DUF4317	DUF4317	No results	No results	Transferases - Glycosyltransferases	DUF4317	DUF4317	No results
301	Eab7_2829	YyzF-like protein	YyzF	No results	No results	Lyases - Phosphorus-Oxygen Lyases	YyzF	No results	No results
302	Eab7_2832	Regulatory protein YycH-like	YycI	No results	No results	metal ion binding	YycI	YycI	integral component of membrane [GO:0016021]/DOMAIN 36 262 YycI.
303	Eab7_2845	DUF951	DUF951	No results	RBP12 subunit of RNA polymerase II	Hydrolases - Acting on Ester Bonds	DUF951	No results	No results
304	Eab7_2855	Protein Veg	VEG	Uncharacterized protein	No results	EC4.2 Lyases - Carbon-Oxygen Lyases	VEG	VEG	No results

## Sheet: Sheet1
Eab7_0132	integral component of membrane	cellular_component	68.5
Eab7_0139	cell outer membrane	cellular_component	58.6
Eab7_0139	integral component of membrane	cellular_component	99.1
Eab7_0152	integral component of membrane	cellular_component	85.4
Eab7_0154	lipopolysaccharide biosynthetic process	biological_process	58.6
Eab7_0154	integral component of membrane	cellular_component	93.6
Eab7_0158	DNA replication	biological_process	89.3
Eab7_0158	DNA repair	biological_process	58.6
Eab7_0158	DNA recombination	biological_process	86.8
Eab7_0158	photosystem I	cellular_component	58.6
Eab7_0185	lipopolysaccharide biosynthetic process	biological_process	58.6
Eab7_0185	integral component of membrane	cellular_component	82.2
Eab7_0189	integral component of membrane	cellular_component	58.6
Eab7_0255	integral component of membrane	cellular_component	99
Eab7_0268	cell outer membrane	cellular_component	58.6
Eab7_0277	photosystem II	cellular_component	58.6
Eab7_0277	photosynthesis	biological_process	58.6
Eab7_0277	integral component of membrane	cellular_component	58.6
Eab7_0277	ATP-binding cassette (ABC) transporter complex	cellular_component	58.6
Eab7_0277	high density lipoprotein particle mediated signaling	biological_process	58.6
Eab7_0279	lipid biosynthetic process	biological_process	58.6
Eab7_0279	cell outer membrane	cellular_component	58.6
Eab7_0279	photosynthesis	biological_process	58.6
Eab7_0279	integral component of membrane	cellular_component	58.6
Eab7_0279	ATP-binding cassette (ABC) transporter complex	cellular_component	58.6
Eab7_0284	integral component of membrane	cellular_component	97.7
Eab7_0285	integral component of membrane	cellular_component	96.7
Eab7_0288	lipopolysaccharide biosynthetic process	biological_process	58.6
Eab7_0288	integral component of membrane	cellular_component	82.2
Eab7_0288	high density lipoprotein particle mediated signaling	biological_process	65.4
Eab7_0293	DNA repair	biological_process	58.6
Eab7_0293	integral component of membrane	cellular_component	58.6
Eab7_0296	photosynthesis	biological_process	58.6
Eab7_0296	integral component of membrane	cellular_component	68.5
Eab7_0296	ATP-binding cassette (ABC) transporter complex	cellular_component	58.6
Eab7_0301	integral component of membrane	cellular_component	90.3
Eab7_0338	photosystem I	cellular_component	58.6
Eab7_0338	photosystem II	cellular_component	58.6
Eab7_0338	photosynthesis	biological_process	58.6
Eab7_0338	integral component of membrane	cellular_component	58.6
Eab7_0338	ATP-binding cassette (ABC) transporter complex	cellular_component	58.6
Eab7_0378	integral component of membrane	cellular_component	95.2
Eab7_0379	integral component of membrane	cellular_component	73.8
Eab7_0391	integral component of membrane	cellular_component	58.6
Eab7_0392	cell outer membrane	cellular_component	58.6
Eab7_0392	integral component of membrane	cellular_component	96.1
Eab7_0413	cell outer membrane	cellular_component	58.6
Eab7_0413	integral component of membrane	cellular_component	99.1
Eab7_0413	ATP-binding cassette (ABC) transporter complex	cellular_component	58.6
Eab7_0438	photosystem I	cellular_component	58.6
Eab7_0438	photosynthesis	biological_process	58.6
Eab7_0438	integral component of membrane	cellular_component	58.6
Eab7_0438	ATP-binding cassette (ABC) transporter complex	cellular_component	58.6
Eab7_0452	integral component of membrane	cellular_component	99
Eab7_0496	DNA repair	biological_process	58.6
Eab7_0496	lipid biosynthetic process	biological_process	62.2
Eab7_0504	cell outer membrane	cellular_component	58.6
Eab7_0507	cell outer membrane	cellular_component	58.6
Eab7_0507	integral component of membrane	cellular_component	99
Eab7_0508	integral component of membrane	cellular_component	65.4
Eab7_0508	ATP-binding cassette (ABC) transporter complex	cellular_component	58.6
Eab7_0509	integral component of membrane	cellular_component	98.6
Eab7_0521	DNA repair	biological_process	58.6
Eab7_0521	integral component of membrane	cellular_component	85.4
Eab7_0522	integral component of membrane	cellular_component	98.9
Eab7_0523	DNA repair	biological_process	58.6
Eab7_0523	integral component of membrane	cellular_component	94.7
Eab7_0533	DNA repair	biological_process	58.6
Eab7_0533	chlorophyll biosynthetic process	biological_process	58.6
Eab7_0533	integral component of membrane	cellular_component	68.5
Eab7_0534	cell adhesion	biological_process	58.6
Eab7_0534	photosystem I	cellular_component	58.6
Eab7_0534	photosynthesis	biological_process	58.6
Eab7_0534	chlorophyll biosynthetic process	biological_process	58.6
Eab7_0534	viral envelope	cellular_component	58.6
Eab7_0557	photosystem I	cellular_component	58.6
Eab7_0557	photosynthesis	biological_process	58.6
Eab7_0557	integral component of membrane	cellular_component	58.6
Eab7_0558	integral component of membrane	cellular_component	98
Eab7_0570	integral component of membrane	cellular_component	58.6
Eab7_0575	cell outer membrane	cellular_component	58.6
Eab7_0575	integral component of membrane	cellular_component	98.9
Eab7_0575	ATP-binding cassette (ABC) transporter complex	cellular_component	58.6
Eab7_0577	integral component of membrane	cellular_component	58.6
Eab7_0590	DNA recombination	biological_process	58.6
Eab7_0590	immune response	biological_process	58.6
Eab7_0590	integral component of membrane	cellular_component	58.6
Eab7_0594	chlorophyll biosynthetic process	biological_process	58.6
Eab7_0594	integral component of membrane	cellular_component	62.2
Eab7_0609	integral component of membrane	cellular_component	99.1
Eab7_0612	integral component of membrane	cellular_component	58.6
Eab7_0622	ATP-binding cassette (ABC) transporter complex	cellular_component	58.6
Eab7_0628	integral component of membrane	cellular_component	98.5
Eab7_0635	integral component of membrane	cellular_component	62.2
Eab7_0640	integral component of membrane	cellular_component	94.7
Eab7_0640	ATP-binding cassette (ABC) transporter complex	cellular_component	58.6
Eab7_0654	transport	biological_process	62.2
Eab7_0656	DNA recombination	biological_process	58.6
Eab7_0656	cell outer membrane	cellular_component	58.6
Eab7_0685	integral component of membrane	cellular_component	98
Eab7_0699	chlorophyll biosynthetic process	biological_process	58.6
Eab7_0706	DNA repair	biological_process	58.6
Eab7_0706	integral component of membrane	cellular_component	71.3
Eab7_0714	lipopolysaccharide biosynthetic process	biological_process	58.6
Eab7_0714	integral component of membrane	cellular_component	98.8
Eab7_0727	DNA repair	biological_process	58.6
Eab7_0727	photosystem I	cellular_component	58.6
Eab7_0728	integral component of membrane	cellular_component	99
Eab7_0730	DNA replication	biological_process	58.6
Eab7_0730	DNA repair	biological_process	58.6
Eab7_0730	immune response	biological_process	58.6
Eab7_0730	photosystem II	cellular_component	58.6
Eab7_0730	viral envelope	cellular_component	58.6
Eab7_0730	ATP-binding cassette (ABC) transporter complex	cellular_component	58.6
Eab7_0730	innate immune response	biological_process	58.6
Eab7_0741	chromosome condensation	biological_process	58.6
Eab7_0745	cell adhesion	biological_process	58.6
Eab7_0745	photosynthesis	biological_process	58.6
Eab7_0745	integral component of membrane	cellular_component	58.6
Eab7_0745	viral envelope	cellular_component	58.6
Eab7_0767	DNA repair	biological_process	58.6
Eab7_0770	lipopolysaccharide biosynthetic process	biological_process	58.6
Eab7_0770	integral component of membrane	cellular_component	88.1
Eab7_0783	cell outer membrane	cellular_component	58.6
Eab7_0783	photosystem I	cellular_component	58.6
Eab7_0783	ATP-binding cassette (ABC) transporter complex	cellular_component	58.6
Eab7_0789	photosystem II	cellular_component	62.2
Eab7_0789	photosynthesis	biological_process	58.6
Eab7_0789	integral component of membrane	cellular_component	65.4
Eab7_0806	DNA repair	biological_process	58.6
Eab7_0816	photosystem II	cellular_component	58.6
Eab7_0816	photosynthesis	biological_process	58.6
Eab7_0816	integral component of membrane	cellular_component	58.6
Eab7_0816	ATP-binding cassette (ABC) transporter complex	cellular_component	58.6
Eab7_0823	cell outer membrane	cellular_component	58.6
Eab7_0825	integral component of membrane	cellular_component	58.6
Eab7_0825	ATP-binding cassette (ABC) transporter complex	cellular_component	58.6
Eab7_0838	photosystem I	cellular_component	58.6
Eab7_0838	integral component of membrane	cellular_component	98.6
Eab7_0845	photosystem I	cellular_component	58.6
Eab7_0845	photosynthesis	biological_process	58.6
Eab7_0847	photosystem I	cellular_component	58.6
Eab7_0847	integral component of membrane	cellular_component	62.2
Eab7_0847	ATP-binding cassette (ABC) transporter complex	cellular_component	58.6
Eab7_0857	integral component of membrane	cellular_component	90.3
Eab7_0857	ATP-binding cassette (ABC) transporter complex	cellular_component	58.6
Eab7_0861	DNA repair	biological_process	58.6
Eab7_0865	inflammatory response	biological_process	58.6
Eab7_0866	integral component of membrane	cellular_component	98.9
Eab7_0883	integral component of membrane	cellular_component	62.2
Eab7_0918	integral component of membrane	cellular_component	98.4
Eab7_0919	photosystem II	cellular_component	58.6
Eab7_0919	integral component of membrane	cellular_component	58.6
Eab7_0923	DNA repair	biological_process	58.6
Eab7_0923	integral component of membrane	cellular_component	96.7
Eab7_0925	integral component of membrane	cellular_component	98.5
Eab7_0928	integral component of membrane	cellular_component	58.6
Eab7_0931	integral component of membrane	cellular_component	98
Eab7_0940	integral component of membrane	cellular_component	95.7
Eab7_0944	lipid biosynthetic process	biological_process	82.2
Eab7_0944	integral component of membrane	cellular_component	94.7
Eab7_0949	cell outer membrane	cellular_component	58.6
Eab7_0949	integral component of membrane	cellular_component	98.5
Eab7_0950	ATP-binding cassette (ABC) transporter complex	cellular_component	58.6
Eab7_0951	integral component of membrane	cellular_component	58.6
Eab7_0951	ATP-binding cassette (ABC) transporter complex	cellular_component	58.6
Eab7_1013	DNA repair	biological_process	58.6
Eab7_1013	integral component of membrane	cellular_component	98.6
Eab7_1031	integral component of membrane	cellular_component	96.7
Eab7_1031	ATP-binding cassette (ABC) transporter complex	cellular_component	58.6
Eab7_1046	integral component of membrane	cellular_component	76.2
Eab7_1065	DNA repair	biological_process	58.6
Eab7_1065	lipid biosynthetic process	biological_process	58.6
Eab7_1065	integral component of membrane	cellular_component	73.8
Eab7_1067	DNA repair	biological_process	58.6
Eab7_1067	chlorophyll biosynthetic process	biological_process	58.6
Eab7_1067	ATP-binding cassette (ABC) transporter complex	cellular_component	58.6
Eab7_1071	inflammatory response	biological_process	58.6
Eab7_1071	integral component of membrane	cellular_component	58.6
Eab7_1074	cell outer membrane	cellular_component	58.6
Eab7_1075	cell outer membrane	cellular_component	58.6
Eab7_1075	photosystem I	cellular_component	58.6
Eab7_1077	integral component of membrane	cellular_component	95.2
Eab7_1078	integral component of membrane	cellular_component	68.5
Eab7_1089	ATP-binding cassette (ABC) transporter complex	cellular_component	58.6
Eab7_1092	photosynthesis	biological_process	58.6
Eab7_1092	integral component of membrane	cellular_component	71.3
Eab7_1103	lipid biosynthetic process	biological_process	73.8
Eab7_1107	DNA repair	biological_process	58.6
Eab7_1114	integral component of membrane	cellular_component	99.1
Eab7_1126	integral component of membrane	cellular_component	86.8
Eab7_1127	integral component of membrane	cellular_component	58.6
Eab7_1148	integral component of membrane	cellular_component	97.8
Eab7_1148	ATP-binding cassette (ABC) transporter complex	cellular_component	58.6
Eab7_1149	DNA replication	biological_process	65.4
Eab7_1149	DNA repair	biological_process	58.6
Eab7_1149	photosystem I	cellular_component	58.6
Eab7_1149	chromosome condensation	biological_process	58.6
Eab7_1159	DNA repair	biological_process	58.6
Eab7_1159	cell outer membrane	cellular_component	58.6
Eab7_1164	photosystem I	cellular_component	58.6
Eab7_1164	integral component of membrane	cellular_component	97.8
Eab7_1167	DNA repair	biological_process	58.6
Eab7_1167	cell outer membrane	cellular_component	58.6
Eab7_1167	integral component of membrane	cellular_component	89.3
Eab7_1168	photosystem I	cellular_component	58.6
Eab7_1168	integral component of membrane	cellular_component	93.6
Eab7_1168	ATP-binding cassette (ABC) transporter complex	cellular_component	58.6
Eab7_1172	integral component of membrane	cellular_component	99.1
Eab7_1172	ATP-binding cassette (ABC) transporter complex	cellular_component	58.6
Eab7_1178	integral component of membrane	cellular_component	97.8
Eab7_1185	integral component of membrane	cellular_component	98.8
Eab7_1210	DNA repair	biological_process	58.6
Eab7_1213	integral component of membrane	cellular_component	99.1
Eab7_1216	integral component of membrane	cellular_component	92.9
Eab7_1216	ATP-binding cassette (ABC) transporter complex	cellular_component	58.6
Eab7_1217	integral component of membrane	cellular_component	71.3
Eab7_1217	ATP-binding cassette (ABC) transporter complex	cellular_component	58.6
Eab7_1221	integral component of membrane	cellular_component	68.5
Eab7_1222	integral component of membrane	cellular_component	92.9
Eab7_1222	ATP-binding cassette (ABC) transporter complex	cellular_component	58.6
Eab7_1235	photosystem I	cellular_component	58.6
Eab7_1235	photosystem II	cellular_component	58.6
Eab7_1235	integral component of membrane	cellular_component	58.6
Eab7_1235	ATP-binding cassette (ABC) transporter complex	cellular_component	58.6
Eab7_1236	DNA repair	biological_process	58.6
Eab7_1236	integral component of membrane	cellular_component	80.4
Eab7_1236	ATP-binding cassette (ABC) transporter complex	cellular_component	58.6
Eab7_1237	integral component of membrane	cellular_component	82.2
Eab7_1237	ATP-binding cassette (ABC) transporter complex	cellular_component	58.6
Eab7_1238	cell outer membrane	cellular_component	58.6
Eab7_1238	integral component of membrane	cellular_component	71.3
Eab7_1240	inflammatory response	biological_process	58.6
Eab7_1240	integral component of membrane	cellular_component	58.6
Eab7_1240	ATP-binding cassette (ABC) transporter complex	cellular_component	58.6
Eab7_1241	integral component of membrane	cellular_component	65.4
Eab7_1258	cell outer membrane	cellular_component	58.6
Eab7_1262	lipopolysaccharide biosynthetic process	biological_process	58.6
Eab7_1262	integral component of membrane	cellular_component	65.4
Eab7_1262	ATP-binding cassette (ABC) transporter complex	cellular_component	58.6
Eab7_1263	integral component of membrane	cellular_component	65.4
Eab7_1271	integral component of membrane	cellular_component	58.6
Eab7_1273	photosystem I	cellular_component	58.6
Eab7_1274	photosynthesis	biological_process	58.6
Eab7_1274	integral component of membrane	cellular_component	97
Eab7_1275	integral component of membrane	cellular_component	98
Eab7_1278	lipid biosynthetic process	biological_process	58.6
Eab7_1278	photosystem II	cellular_component	58.6
Eab7_1278	photosynthesis	biological_process	58.6
Eab7_1278	integral component of membrane	cellular_component	65.4
Eab7_1278	ATP-binding cassette (ABC) transporter complex	cellular_component	58.6
Eab7_1280	lipid biosynthetic process	biological_process	58.6
Eab7_1280	integral component of membrane	cellular_component	62.2
Eab7_1286	integral component of membrane	cellular_component	58.6
Eab7_1290	pathogenesis	biological_process	78.4
Eab7_1290	integral component of membrane	cellular_component	99
Eab7_1292	integral component of membrane	cellular_component	98
Eab7_1296	integral component of membrane	cellular_component	62.2
Eab7_1304	defense response	biological_process	58.6
Eab7_1304	cell outer membrane	cellular_component	58.6
Eab7_1304	integral component of membrane	cellular_component	58.6
Eab7_1305	defense response	biological_process	58.6
Eab7_1305	immune response	biological_process	58.6
Eab7_1305	integral component of membrane	cellular_component	58.6
Eab7_1305	innate immune response	biological_process	58.6
Eab7_1307	integral component of membrane	cellular_component	98.7
Eab7_1308	integral component of membrane	cellular_component	97.8
Eab7_1319	DNA repair	biological_process	58.6
Eab7_1319	pathogenesis	biological_process	78.4
Eab7_1319	high density lipoprotein particle mediated signaling	biological_process	80.4
Eab7_1321	integral component of membrane	cellular_component	99
Eab7_1332	DNA repair	biological_process	58.6
Eab7_1339	integral component of membrane	cellular_component	85.4
Eab7_1339	ATP-binding cassette (ABC) transporter complex	cellular_component	58.6
Eab7_1346	integral component of membrane	cellular_component	71.3
Eab7_1346	lipid catabolic process	biological_process	58.6
Eab7_1357	lipopolysaccharide biosynthetic process	biological_process	58.6
Eab7_1357	integral component of membrane	cellular_component	92.1
Eab7_1357	ATP-binding cassette (ABC) transporter complex	cellular_component	58.6
Eab7_1362	cell outer membrane	cellular_component	58.6
Eab7_1363	DNA replication	biological_process	89.3
Eab7_1363	DNA repair	biological_process	58.6
Eab7_1370	DNA repair	biological_process	58.6
Eab7_1379	photosystem I	cellular_component	58.6
Eab7_1379	integral component of membrane	cellular_component	62.2
Eab7_1382	integral component of membrane	cellular_component	86.8
Eab7_1383	integral component of membrane	cellular_component	62.2
Eab7_1386	integral component of membrane	cellular_component	92.1
Eab7_1392	integral component of membrane	cellular_component	99.1
Eab7_1394	integral component of membrane	cellular_component	85.4
Eab7_1397	integral component of membrane	cellular_component	98.8
Eab7_1402	integral component of membrane	cellular_component	83.9
Eab7_1408	photosystem I	cellular_component	58.6
Eab7_1414	integral component of membrane	cellular_component	62.2
Eab7_1417	DNA repair	biological_process	58.6
Eab7_1417	cell outer membrane	cellular_component	58.6
Eab7_1426	photosystem I	cellular_component	58.6
Eab7_1426	photosystem II	cellular_component	58.6
Eab7_1426	photosynthesis	biological_process	58.6
Eab7_1426	chlorophyll biosynthetic process	biological_process	58.6
Eab7_1426	integral component of membrane	cellular_component	58.6
Eab7_1426	ATP-binding cassette (ABC) transporter complex	cellular_component	58.6
Eab7_1428	ATP-binding cassette (ABC) transporter complex	cellular_component	58.6
Eab7_1429	integral component of membrane	cellular_component	68.5
Eab7_1429	ATP-binding cassette (ABC) transporter complex	cellular_component	58.6
Eab7_1431	integral component of membrane	cellular_component	82.2
Eab7_1440	lipopolysaccharide biosynthetic process	biological_process	58.6
Eab7_1440	integral component of membrane	cellular_component	71.3
Eab7_1453	integral component of membrane	cellular_component	58.6
Eab7_1453	ATP-binding cassette (ABC) transporter complex	cellular_component	58.6
Eab7_1462	DNA replication	biological_process	97.8
Eab7_1462	DNA repair	biological_process	58.6
Eab7_1462	photosystem I	cellular_component	58.6
Eab7_1462	DNA integration	biological_process	58.6
Eab7_1469	integral component of membrane	cellular_component	99.1
Eab7_1473	DNA repair	biological_process	58.6
Eab7_1473	cell outer membrane	cellular_component	58.6
Eab7_1473	chlorophyll biosynthetic process	biological_process	58.6
Eab7_1473	integral component of membrane	cellular_component	98.6
Eab7_1474	integral component of membrane	cellular_component	92.1
Eab7_1477	integral component of membrane	cellular_component	73.8
Eab7_1477	ATP-binding cassette (ABC) transporter complex	cellular_component	58.6
Eab7_1486	integral component of membrane	cellular_component	99
Eab7_1494	lipid metabolic process	biological_process	58.6
Eab7_1494	cell outer membrane	cellular_component	58.6
Eab7_1494	integral component of membrane	cellular_component	96.1
Eab7_1494	ATP-binding cassette (ABC) transporter complex	cellular_component	58.6
Eab7_1498	lipopolysaccharide biosynthetic process	biological_process	58.6
Eab7_1498	integral component of membrane	cellular_component	99.2
Eab7_1499	integral component of membrane	cellular_component	90.3
Eab7_1527	photosystem I	cellular_component	58.6
Eab7_1527	photosynthesis	biological_process	58.6
Eab7_1527	integral component of membrane	cellular_component	58.6
Eab7_1537	integral component of membrane	cellular_component	96.1
Eab7_1541	DNA repair	biological_process	58.6
Eab7_1581	DNA repair	biological_process	58.6
Eab7_1581	pathogenesis	biological_process	62.2
Eab7_1581	integral component of membrane	cellular_component	98.7
Eab7_1590	photosystem I	cellular_component	58.6
Eab7_1590	integral component of membrane	cellular_component	99
Eab7_1590	high density lipoprotein particle mediated signaling	biological_process	65.4
Eab7_1593	integral component of membrane	cellular_component	76.2
Eab7_1596	lipid metabolic process	biological_process	71.3
Eab7_1596	integral component of membrane	cellular_component	98
Eab7_1611	DNA repair	biological_process	58.6
Eab7_1611	integral component of membrane	cellular_component	76.2
Eab7_1631	DNA recombination	biological_process	82.2
Eab7_1631	cell outer membrane	cellular_component	58.6
Eab7_1632	DNA replication	biological_process	62.2
Eab7_1633	cell outer membrane	cellular_component	58.6
Eab7_1633	photosystem I	cellular_component	58.6
Eab7_1633	integral component of membrane	cellular_component	83.9
Eab7_1633	ATP-binding cassette (ABC) transporter complex	cellular_component	58.6
Eab7_1639	DNA repair	biological_process	58.6
Eab7_1639	cell outer membrane	cellular_component	58.6
Eab7_1639	integral component of membrane	cellular_component	98.2
Eab7_1659	DNA repair	biological_process	58.6
Eab7_1659	DNA integration	biological_process	86.8
Eab7_1667	integral component of membrane	cellular_component	58.6
Eab7_1675	photosystem I	cellular_component	58.6
Eab7_1677	DNA repair	biological_process	58.6
Eab7_1677	integral component of membrane	cellular_component	99
Eab7_1677	electron transfer flavoprotein complex	cellular_component	78.4
Eab7_1682	DNA replication	biological_process	76.2
Eab7_1682	DNA repair	biological_process	58.6
Eab7_1682	photosystem I	cellular_component	58.6
Eab7_1704	DNA replication	biological_process	83.9
Eab7_1704	chlorophyll biosynthetic process	biological_process	58.6
Eab7_1718	DNA repair	biological_process	58.6
Eab7_1743	DNA repair	biological_process	58.6
Eab7_1765	integral component of membrane	cellular_component	65.4
Eab7_1765	ATP-binding cassette (ABC) transporter complex	cellular_component	58.6
Eab7_1783	DNA replication	biological_process	65.4
Eab7_1783	cell outer membrane	cellular_component	58.6
Eab7_1783	ATP-binding cassette (ABC) transporter complex	cellular_component	58.6
Eab7_1787	lipid biosynthetic process	biological_process	83.9
Eab7_1787	photosystem I	cellular_component	58.6
Eab7_1816	DNA repair	biological_process	58.6
Eab7_1816	photosystem I	cellular_component	58.6
Eab7_1821	integral component of membrane	cellular_component	65.4
Eab7_1834	integral component of membrane	cellular_component	68.5
Eab7_1847	transport	biological_process	71.3
Eab7_1848	DNA repair	biological_process	58.6
Eab7_1848	lipid metabolic process	biological_process	62.2
Eab7_1848	cell outer membrane	cellular_component	58.6
Eab7_1851	defense response	biological_process	58.6
Eab7_1851	immune response	biological_process	58.6
Eab7_1851	integral component of membrane	cellular_component	58.6
Eab7_1851	innate immune response	biological_process	58.6
Eab7_1865	DNA repair	biological_process	58.6
Eab7_1865	chlorophyll biosynthetic process	biological_process	58.6
Eab7_1865	chromosome condensation	biological_process	58.6
Eab7_1865	ATP-binding cassette (ABC) transporter complex	cellular_component	58.6
Eab7_1870	photosystem I	cellular_component	58.6
Eab7_1905	photosynthesis	biological_process	58.6
Eab7_1905	integral component of membrane	cellular_component	68.5
Eab7_1907	DNA repair	biological_process	58.6
Eab7_1907	DNA recombination	biological_process	98.1
Eab7_1907	DNA integration	biological_process	92.1
Eab7_1909	DNA repair	biological_process	58.6
Eab7_1909	DNA recombination	biological_process	95.7
Eab7_1909	photosystem I	cellular_component	58.6
Eab7_1909	DNA integration	biological_process	94.7
Eab7_1915	DNA replication	biological_process	73.8
Eab7_1915	DNA repair	biological_process	58.6
Eab7_1915	chlorophyll biosynthetic process	biological_process	58.6
Eab7_1922	DNA repair	biological_process	58.6
Eab7_1950	ATP-binding cassette (ABC) transporter complex	cellular_component	58.6
Eab7_1966	DNA repair	biological_process	58.6
Eab7_1971	cell outer membrane	cellular_component	58.6
Eab7_1971	photosystem I	cellular_component	58.6
Eab7_1971	integral component of membrane	cellular_component	71.3
Eab7_1972	integral component of membrane	cellular_component	65.4
Eab7_1974	cell adhesion	biological_process	76.2
Eab7_1974	cell outer membrane	cellular_component	58.6
Eab7_1974	integral component of membrane	cellular_component	68.5
Eab7_1990	photosystem I	cellular_component	58.6
Eab7_1990	membrane coat	cellular_component	93.6
Eab7_2016	integral component of membrane	cellular_component	98.9
Eab7_2017	integral component of membrane	cellular_component	89.3
Eab7_2024	chlorophyll biosynthetic process	biological_process	58.6
Eab7_2024	ATP-binding cassette (ABC) transporter complex	cellular_component	58.6
Eab7_2025	DNA repair	biological_process	58.6
Eab7_2025	pathogenesis	biological_process	98.6
Eab7_2025	integral component of membrane	cellular_component	97
Eab7_2029	DNA repair	biological_process	58.6
Eab7_2029	cell outer membrane	cellular_component	58.6
Eab7_2029	integral component of membrane	cellular_component	96.4
Eab7_2032	DNA repair	biological_process	58.6
Eab7_2040	DNA repair	biological_process	58.6
Eab7_2049	DNA repair	biological_process	58.6
Eab7_2049	photosystem I	cellular_component	58.6
Eab7_2052	DNA repair	biological_process	58.6
Eab7_2052	cell outer membrane	cellular_component	58.6
Eab7_2052	photosystem I	cellular_component	58.6
Eab7_2052	electron transfer flavoprotein complex	cellular_component	73.6
Eab7_2064	DNA repair	biological_process	58.6
Eab7_2064	chlorophyll biosynthetic process	biological_process	58.6
Eab7_2065	integral component of membrane	cellular_component	62.2
Eab7_2065	membrane coat	cellular_component	58.6
Eab7_2066	photosystem I	cellular_component	58.6
Eab7_2067	DNA repair	biological_process	58.6
Eab7_2073	cell outer membrane	cellular_component	58.6
Eab7_2090	chromosome condensation	biological_process	58.6
Eab7_2094	integral component of membrane	cellular_component	90.3
Eab7_2100	cell outer membrane	cellular_component	58.6
Eab7_2100	integral component of membrane	cellular_component	65.4
Eab7_2100	ATP-binding cassette (ABC) transporter complex	cellular_component	58.6
Eab7_2104	integral component of membrane	cellular_component	62.2
Eab7_2105	photosystem I	cellular_component	58.6
Eab7_2105	chlorophyll biosynthetic process	biological_process	58.6
Eab7_2119	electron transfer flavoprotein complex	cellular_component	89.8
Eab7_2150	inflammatory response	biological_process	58.6
Eab7_2150	lipid biosynthetic process	biological_process	58.6
Eab7_2150	ATP-binding cassette (ABC) transporter complex	cellular_component	58.6
Eab7_2163	integral component of membrane	cellular_component	98
Eab7_2232	integral component of membrane	cellular_component	88.1
Eab7_2256	integral component of membrane	cellular_component	65.4
Eab7_2260	lipopolysaccharide biosynthetic process	biological_process	58.6
Eab7_2260	pathogenesis	biological_process	58.6
Eab7_2260	integral component of membrane	cellular_component	99.2
Eab7_2263	integral component of membrane	cellular_component	99.1
Eab7_2266	transport	biological_process	58.6
Eab7_2266	integral component of membrane	cellular_component	98.9
Eab7_2292	integral component of membrane	cellular_component	65.4
Eab7_2301	integral component of membrane	cellular_component	97.3
Eab7_2302	DNA repair	biological_process	58.6
Eab7_2302	integral component of membrane	cellular_component	95.2
Eab7_2302	ATP-binding cassette (ABC) transporter complex	cellular_component	58.6
Eab7_2309	ATP-binding cassette (ABC) transporter complex	cellular_component	58.6
Eab7_2320	integral component of membrane	cellular_component	98.8
Eab7_2320	ATP-binding cassette (ABC) transporter complex	cellular_component	58.6
Eab7_2325	DNA replication	biological_process	98.4
Eab7_2325	DNA recombination	biological_process	58.6
Eab7_2325	photosystem I	cellular_component	58.6
Eab7_2331	integral component of membrane	cellular_component	85.4
Eab7_2331	ATP-binding cassette (ABC) transporter complex	cellular_component	58.6
Eab7_2335	integral component of membrane	cellular_component	62.2
Eab7_2337	lipopolysaccharide biosynthetic process	biological_process	58.6
Eab7_2337	integral component of membrane	cellular_component	99.2
Eab7_2337	high density lipoprotein particle mediated signaling	biological_process	73.8
Eab7_2341	integral component of membrane	cellular_component	99
Eab7_2371	integral component of membrane	cellular_component	99.1
Eab7_2371	high density lipoprotein particle mediated signaling	biological_process	83.9
Eab7_2387	integral component of membrane	cellular_component	73.8
Eab7_2389	DNA replication	biological_process	83.9
Eab7_2389	DNA repair	biological_process	58.6
Eab7_2395	cell outer membrane	cellular_component	58.6
Eab7_2395	integral component of membrane	cellular_component	58.6
Eab7_2395	ATP-binding cassette (ABC) transporter complex	cellular_component	58.6
Eab7_2406	DNA replication	biological_process	65.4
Eab7_2406	DNA repair	biological_process	58.6
Eab7_2406	cell outer membrane	cellular_component	58.6
Eab7_2412	integral component of membrane	cellular_component	98.9
Eab7_2419	DNA repair	biological_process	58.6
Eab7_2426	integral component of membrane	cellular_component	58.6
Eab7_2431	integral component of membrane	cellular_component	58.6
Eab7_2433	integral component of membrane	cellular_component	99.2
Eab7_2446	DNA repair	biological_process	58.6
Eab7_2464	ATP-binding cassette (ABC) transporter complex	cellular_component	58.6
Eab7_2465	cell outer membrane	cellular_component	58.6
Eab7_2469	integral component of membrane	cellular_component	99.2
Eab7_2473	pathogenesis	biological_process	80.4
Eab7_2480	integral component of membrane	cellular_component	58.6
Eab7_2480	ATP-binding cassette (ABC) transporter complex	cellular_component	58.6
Eab7_2484	cell outer membrane	cellular_component	58.6
Eab7_2484	ATP-binding cassette (ABC) transporter complex	cellular_component	58.6
Eab7_2489	integral component of membrane	cellular_component	98.9
Eab7_2489	ATP-binding cassette (ABC) transporter complex	cellular_component	58.6
Eab7_2490	integral component of membrane	cellular_component	71.3
Eab7_2491	photosynthesis	biological_process	58.6
Eab7_2491	chlorophyll biosynthetic process	biological_process	58.6
Eab7_2491	integral component of membrane	cellular_component	62.2
Eab7_2497	chlorophyll biosynthetic process	biological_process	58.6
Eab7_2498	DNA repair	biological_process	58.6
Eab7_2498	integral component of membrane	cellular_component	99.2
Eab7_2500	cell outer membrane	cellular_component	58.6
Eab7_2500	ATP-binding cassette (ABC) transporter complex	cellular_component	58.6
Eab7_2512	integral component of membrane	cellular_component	99
Eab7_2547	integral component of membrane	cellular_component	91.3
Eab7_2547	ATP-binding cassette (ABC) transporter complex	cellular_component	58.6
Eab7_2548	integral component of membrane	cellular_component	94.7
Eab7_2553	integral component of membrane	cellular_component	99
Eab7_2553	ATP-binding cassette (ABC) transporter complex	cellular_component	58.6
Eab7_2564	integral component of membrane	cellular_component	58.6
Eab7_2579	integral component of membrane	cellular_component	58.6
Eab7_2579	ATP-binding cassette (ABC) transporter complex	cellular_component	58.6
Eab7_2587	DNA repair	biological_process	58.6
Eab7_2587	integral component of membrane	cellular_component	89.3
Eab7_2588	integral component of membrane	cellular_component	98.3
Eab7_2589	integral component of membrane	cellular_component	82.2
Eab7_2590	integral component of membrane	cellular_component	95.7
Eab7_2591	photosystem I	cellular_component	58.6
Eab7_2591	integral component of membrane	cellular_component	95.2
Eab7_2591	ATP-binding cassette (ABC) transporter complex	cellular_component	58.6
Eab7_2592	photosystem I	cellular_component	58.6
Eab7_2592	photosystem II	cellular_component	62.2
Eab7_2592	photosynthesis	biological_process	58.6
Eab7_2592	integral component of membrane	cellular_component	58.6
Eab7_2592	ATP-binding cassette (ABC) transporter complex	cellular_component	58.6
Eab7_2598	lipid biosynthetic process	biological_process	58.6
Eab7_2598	photosystem II	cellular_component	58.6
Eab7_2598	integral component of membrane	cellular_component	58.6
Eab7_2599	DNA repair	biological_process	58.6
Eab7_2599	photosystem I	cellular_component	58.6
Eab7_2599	chlorophyll biosynthetic process	biological_process	58.6
Eab7_2611	DNA repair	biological_process	58.6
Eab7_2622	transport	biological_process	58.6
Eab7_2622	cell outer membrane	cellular_component	58.6
Eab7_2627	integral component of membrane	cellular_component	83.9
Eab7_2633	defense response	biological_process	58.6
Eab7_2633	integral component of membrane	cellular_component	58.6
Eab7_2641	DNA repair	biological_process	58.6
Eab7_2641	lipopolysaccharide biosynthetic process	biological_process	58.6
Eab7_2641	integral component of membrane	cellular_component	99
Eab7_2644	photosystem I	cellular_component	58.6
Eab7_2644	integral component of membrane	cellular_component	71.3
Eab7_2646	lipopolysaccharide biosynthetic process	biological_process	58.6
Eab7_2646	integral component of membrane	cellular_component	99.1
Eab7_2648	integral component of membrane	cellular_component	96.4
Eab7_2648	ATP-binding cassette (ABC) transporter complex	cellular_component	58.6
Eab7_2652	cell outer membrane	cellular_component	58.6
Eab7_2669	DNA repair	biological_process	58.6
Eab7_2676	integral component of membrane	cellular_component	68.5
Eab7_2678	integral component of membrane	cellular_component	99
Eab7_2693	lipopolysaccharide biosynthetic process	biological_process	58.6
Eab7_2693	integral component of membrane	cellular_component	97.8
Eab7_2698	DNA repair	biological_process	58.6
Eab7_2698	photosystem I	cellular_component	58.6
Eab7_2727	DNA repair	biological_process	58.6
Eab7_2738	photosystem I	cellular_component	58.6
Eab7_2738	integral component of membrane	cellular_component	95.2
Eab7_2743	integral component of membrane	cellular_component	65.4
Eab7_2745	integral component of membrane	cellular_component	89.3
Eab7_2753	DNA repair	biological_process	58.6
Eab7_2756	integral component of membrane	cellular_component	93.6
Eab7_2773	DNA repair	biological_process	58.6
Eab7_2773	photosystem I	cellular_component	58.6
Eab7_2775	integral component of membrane	cellular_component	98.8
Eab7_2777	integral component of membrane	cellular_component	99.1
Eab7_2778	photosystem I	cellular_component	58.6
Eab7_2778	integral component of membrane	cellular_component	98.5
Eab7_2785	integral component of membrane	cellular_component	99.2
Eab7_2804	DNA repair	biological_process	58.6
Eab7_2804	photosystem I	cellular_component	58.6
Eab7_2816	photosystem I	cellular_component	58.6
Eab7_2816	integral component of membrane	cellular_component	80.4
Eab7_2832	DNA repair	biological_process	58.6
Eab7_2832	photosystem I	cellular_component	58.6

## Sheet: plan2
No	HP ID	GO FEAT	Pfam	CATH	SUPERFAMILY	SVMProt	CDART	SMART	InterPro
1	Eab7_0022	DUF2508	DUF2508	No results	No results	EC3.1 Hydrolases - Acting on Ester Bonds	DUF2508	DUF2508	No results
2	Eab7_0026	CdAMP_rec	CdAMP_rec	No results	Prokaryotic signal transducing protein	All lipid-binding proteins	Ammonium_transp P-II	CdAMP_rec	No results
3	Eab7_0068	YacH protein	No results	No results	FdhE-like	Zinc-binding	DNase-RNase~McsA	No results	No results
4	Eab7_0080	DUF901	NYN_YacP	No results	Tryptophan synthase beta subunit-like PLP-dependent enzymes	Zinc-binding	NYN_YacP	NYN_YacP	No results
5	Eab7_0139	Diadenylate cyclase	DisA_N	DNA integrity scanning protein DisA	YojJ-like	oxidoreductase activity, acting on CH-OH group of donors	DisA_N	No results	Diadenylate cyclase (DAC) (EC 2.7.7.85)
6	Eab7_0143	Immunity protein 64	Imm64	No results	No results	Iron-binding	Imm64	Imm64	No results
7	Eab7_0150	Polyphosphate kinase 2	PPK2	Polyphosphate kinase 2	Nucleotide and nucleoside kinases	lipid binding	PPK2	No results	phosphotransferase activity, phosphate group as acceptor
8	Eab7_0152	inner membrane exporter, YdcZ	DMT_YdcZ	No results	Multidrug resistance efflux transporter EmrE		EamA	DMT_YdcZ	integral component of membrane [GO:0016021]
9	Eab7_0154	inner membrane exporter, YdcZ	DMT_YdcZ	No results	Multidrug resistance efflux transporter EmrE		EamA	transmembrane domain	integral component of membrane [GO:0016021]
10	Eab7_0158	DUF4179	DUF4179	Conserved domain protein	No results		DUF4179	No results	DOMAIN 27 117 DUF4179
11	Eab7_0176	DUF4385	DUF4385	No results	No results		DUF4385	DUF4385	No results
12	Eab7_0191	DUF2252	DUF2252	No results	Protein kinases, catalytic subuni		DUF2252	DUF2252	DOMAIN 29 424 DUF2252
13	Eab7_0197	DUF393	DUF393	No results	Glutathione S-transferase (GST), N-terminal domain		DUF393	DUF393	No results
14	Eab7_0203	UPF0126	UPF0126	No results	No results		UPF0126	UPF0126	DOMAIN 5 78 UPF0126
15	Eab7_0204	DUF423	DUF423	No results	No results		DUF423	transmembrane domain	integral component of membrane [GO:0016021]
16	Eab7_0213	GDYXXLXY protein	GDYXXLXY	No results	No results		GDYXXLXY	No results	integral component of membrane [GO:0016021]
17	Eab7_0246	DUF2847	DUF2847	No results	PDI-like		Thioredoxin_like	DUF2847	No results
18	Eab7_0250	DUF1934	DUF1934	No results	Hypothetical protein YwiB		DUF1934	No results	No results
19	Eab7_0255	CBS domain	CBS/CorC_HlyC	CBS domain containing protein/Magnesium and cobalt efflux protein	CBS-domain pair/CorC/HlyC domain-like		CorC_HlyC	No results	CBS / flavin adenine dinucleotide binding [GO:0050660]
20	Eab7_0278	P-loop containing nucleoside triphosphate hydrolase	AAA_18	No results	Shikimate kinase (AroK)		P-loop_NTPase	AAA_18	No results
21	Eab7_0284	ArsP_1	ArsP_1	No results	No results		ArsP_1	ArsP_1	integral component of membrane [GO:0016021]
22	Eab7_0296	ABC transporter type 1, transmembrane domain MetI-like	No results	L-arabinose transport system permease protein AraQ	MetI-like		FbpB	No results	integral component of membrane [GO:0016021]; transport [GO:0006810]
23	Eab7_0303	Tetratricopeptide repeat-containing domain	No results	Anaphase-promoting complex subunit 3	HCP-like		No results	No results	DOMAIN 49 101 TPR_REGION
24	Eab7_0331	DUF302	DUF302	Putative cytochrome c	TT1751-like		DUF302_like	DUF302	DOMAIN 35 96 DUF302
25	Eab7_0378	inner membrane exporter, YdcZ	DMT_YdcZ	No results	No results		EamA	transmembrane domain	integral component of membrane [GO:0016021]
26	Eab7_0379	inner membrane exporter, YdcZ	DMT_YdcZ	No results	Multidrug resistance efflux transporter EmrE		EamA	DMT_YdcZ	integral component of membrane [GO:0016021]
27	Eab7_0391	Cold shock, CspA/ DUF1294	DUF1294	No results	No results	Transmembrane protein		transmembrane_domain	integral component of membrane [GO:0016021]; nucleic acid binding [GO:0003676]
28	Eab7_0392	TPM_phosphatase	TPM_phosphatase	No results	No results		TPM_phosphatase	signal_peptide	TPM_phosphatase
29	Eab7_0413	DUF58	DUF58	No results	No results		DUF58	transmembrane_domain	DOMAIN 198 272 DUF58
30	Eab7_0417	General stress protein 17M-like domain/ YflT	YflT	No results	No results		YflT	DUF2382	DOMAIN 9 109 YflT
31	Eab7_0422	NETI protein	NETI	No results	No results		NETI	NETI	No results
32	Eab7_0446	DUF2196	DUF2196	No results	No results		DUF2196	DUF2196	No results
33	Eab7_0504	Putative membrane protein insertion efficiency factor	Haemolytic	No results	No results		Haemolytic	Haemolytic	plasma membrane [GO:0005886]
34	Eab7_0507	DUF2254	DUF2254	No results	No results		DUF2254	DUF2254	integral component of membrane [GO:0016021]
35	Eab7_0508	DUF456	DUF456	No results	No results		DUF456	DUF456	integral component of membrane [GO:0016021]
36	Eab7_0509	CBS domain	CBS/CorC_HlyC	CBS domain containing protein/Magnesium and cobalt efflux protein	CBS-domain pair/CorC/HlyC domain-like		No results	No results	CBS / flavin adenine dinucleotide binding [GO:0050660]
37	Eab7_0514	Peptidase M23	Peptidase_M23	Peptidas	Peptidoglycan hydrolase LytM		Peptidase_M23	signal_peptide	DOMAIN 371 463 Peptidase_M23
38	Eab7_0515	Peptidase M23	Peptidase_M23	Peptidas	Peptidoglycan hydrolase LytM		Peptidase_M23	Peptidase_M23	DOMAIN 314 407 Peptidase_M23
39	Eab7_0522	Uncharacterised membrane protein YitT	YitT_membrane	No results	No results		YitT_C_like	transmembrane_domain	DOMAIN 226 280 DUF2179
40	Eab7_0526	DUF1232	DUF1232	No results	No results		DUF1232	DUF1232	No results
41	Eab7_0533	N-acetyltransferase activity	Acetyltransf_10	Uncharacterized N-acetyltransferase in lysA 3'region	N-acetyl transferase		Acetyltransf_10~NAT_SF	No results	N-acetyltransferase activity
42	Eab7_0558	SNARE associated Golgi protein	SNARE_assoc	No results	No results		DedA	SNARE_assoc	integral component of membrane [GO:0016021]
43	Eab7_0575	Cell wall-active antibiotic response protein	No results	No results	No results		DUF2154	No results	DOMAIN 131 236 DUF2154
44	Eab7_0609	Interpro (IPR000620)|Pfam (PF00892)/GO:0016021	EamA	No results	Multidrug resistance efflux transporter EmrE		RhaT~EamA	EamA	DOMAIN 12 152 EamA
45	Eab7_0620	N-acetyltransferase activity	Acetyltransf_3	Putative alanine acetyl transferase	N-acetyl transferase		Acetyltransf_3	Acetyltransf_3	N-acetyltransferase activity [GO:0008080]
46	Eab7_0622	coenzyme binding	GDP_Man_Dehyd	3-beta hydroxysteroid dehydrogenase/isomerase family protein	Tyrosine-dependent oxidoreductases		DUF1731	F420_oxidored	catalytic activity [GO:0003824]; coenzyme binding [GO:0050662]
47	Eab7_0626	DUF1811	DUF1811	Hypothetical conserved protein	Hypothetical protein YfhH		DUF1811	DUF1811	No results
48	Eab7_0627	WVELL protein	WVELL	No results	No results		WVELL	WVELL	No results
49	Eab7_0628	LexA-binding, inner membrane-associated putative hydrolase	No results	No results	No results		YdjM	No results	integral component of membrane [GO:0016021]
50	Eab7_0630	START-like domain	No results	No results	Smu440-like		Rieske~SRPBCC	No results	No results
51	Eab7_0631	DUF402	DUF402	Cysteine--tRNA ligase	FomD-like		DUF402	DUF402	DOMAIN 61 127 DUF402
52	Eab7_0635	UPF0295	DUF2614	No results	FYVE, a phosphatidylinositol-3-phosphate binding domain		DUF2614	No results	integral component of plasma membrane [GO:0005887]
53	Eab7_0636	Nucleotidyltransferase-like domain	NTF-like	No results	No results		NTF-like	NTF-like	DOMAIN 1 118 NTF-like
54	Eab7_0654	DUF445	DUF445	No results	No results		YheB	DUF445	integral component of membrane [GO:0016021]
55	Eab7_0655	Control of competence regulator ComK, YlbF/YmcA	Com_YlbF	UPF0342 protein yheA	YheA-like		Com_YlbF	Com_YlbF	UPF0342 family
56	Eab7_0656	YhzD-like protein	YhzD	No results	14 kDa protein of cytochrome bc1 complex Ubiquinol-cytochrome c reductase		YhzD	No results	mitochondrial electron transport, ubiquinol to cytochrome c [GO:0006122]
57	Eab7_0706	DUF1516	DUF1516	No results	No results		DUF1516	DUF1516	integral component of membrane [GO:0016021]
58	Eab7_0707	S-adenosyl-L-methionine-dependent methyltransferase	Methyltransf_25	O-methyltransferase family protei	S-adenosyl-L-methionine-dependent methyltransferases		AdoMet_MTases	No results	No results
59	Eab7_0714	Carotene biosynthesis associated membrane protein	Caroten_synth	No results	No results		Caroten_synth	transmembrane_domain	integral component of membrane [GO:0016021]
60	Eab7_0727	carbohydrate binding	Glyco_hydro_65C	Glycosyl hydrolase-family 65	Glycosyltransferase family 36 C-terminal domain		Glyco_hydro_65m	Glyco_hydro_65N	DOMAIN 13 260 Glyco_hydro_65N
61	Eab7_0728	Uncharacterised membrane protein YitT	YitT_membrane	No results	No results		YitT_C_like	No results	DOMAIN 248 302 DUF2179
62	Eab7_0730	DUF2929	DUF2929	No results	MetI-like		DUF2929	DUF2929	integral component of membrane [GO:0016021]
63	Eab7_0735	hydrolase activity	PGP_phosphatase	Predicted phosphatase-HAD family	beta-Phosphoglucomutase-like		YqeG	No results	hydrolase activity [GO:0016787]
64	Eab7_0741	Ribosomal silencing factor RsfS	RsfS	Ribosomal silencing factor RsfS	Iojap/YbeB-like		RsfS	RsfS	Iojap/RsfS family
65	Eab7_0745	YqzM-like protein	YqzM	No results	No results		YqzM	YqzM	integral component of membrane [GO:0016021]
66	Eab7_0767	DUF1232	DUF1232	No results	No results		HTH_XRE~DUF1232	DUF1232	integral component of membrane [GO:0016021]
67	Eab7_0770	protein-N(PI)-phosphohistidine-sugar phosphotransferase activity	PTS_EIIC_2	No results	No results		PTS_EIIC	PTS_EIIC_2	protein-N(PI)-phosphohistidine-sugar phosphotransferase activity [GO:0008982]
68	Eab7_0774	S-adenosyl-L-methionine-dependent methyltransferase	Methyltransf_23	Ubiquinone biosynthesis O-methyltransferase	S-adenosyl-L-methionine-dependent methyltransferases		SmtA~AdoMet_MTases	Methyltransf_9	No results
69	Eab7_0783	DHHW protein	ALGX	No results	No results		AlgX_N_like	ALGX	integral component of membrane [GO:0016021]
70	Eab7_0789	NfeD-like, C-terminal domain	NfeD	Membrane bound hydrolase	NfeD domain-like		NfeD	transmembrane_domain	DOMAIN 25 173 NfeD
71	Eab7_0806	tRNA (adenine-N1-)-methyltransferase activity	Methyltransf_18	Putative tRNA (adenine-N(1)-)-methyltransferase MPN_351	S-adenosyl-L-methionine-dependent methyltransferases		AdoMet_MTases	TrmK	tRNA (adenine-N1-)-methyltransferase activity [GO:0016429]
72	Eab7_0807	GTP cyclohydrolase 1 type 2/Nif3	NIF3	Putative GTP cyclohydrolase 1 type 2	NIF3 (NGG1p interacting factor 3)-like		NIF3	NIF3	GTP cyclohydrolase I type 2/NIF3 family
73	Eab7_0816	DUF1427	DUF1427	No results	No results		DUF1427	DUF1427	integral component of membrane [GO:0016021]
74	Eab7_0823	5'(3')-deoxyribonucleotidase	NT5C	Class B acid phosphatase	Class B acid phosphatase		HAD_like	NT5C	5'(3')-deoxyribonucleotidase family
75	Eab7_0835	DUF4912	DUF4912	No results	No results		DUF4912	DUF4912	No results
76	Eab7_0838	DUF92	DUF92	No results	No results		DUF92	transmembrane_domain	integral component of membrane [GO:0016021]
77	Eab7_0842	DUF910	DUF910	Uncharacterized protein conserved in bacteria	YqgQ-like		DUF910	DUF910	No results
78	Eab7_0845	DUF2759	DUF2759	No results	No results		DUF2759	transmembrane_domain	integral component of membrane [GO:0016021]
79	Eab7_0847	DUF2626	DUF2626	No results	No results		DUF2626	transmembrane_domain	integral component of membrane [GO:0016021]
80	Eab7_0861	Rhodanese-like domain	Rhodanese	Rhodanese related sulfurtransferase-like protein	Multidomain sulfurtransferase rhodanese		RHOD	RHOD	DOMAIN 40 124 Rhodanese.
81	Eab7_0866	DUF1385	DUF1385	No results	No results		DUF1385	DUF1385	integral component of membrane [GO:0016021]
82	Eab7_0883	DUF2627	DUF2627	No results	No results		DUF2627	DUF2627	integral component of membrane [GO:0016021]
83	Eab7_0905	DUF1002	DUF1002	No results	Porin chaperone SurA, peptide-binding domain		DUF1002	DUF1002	No results
84	Eab7_0908	Methyltransferase domain	Methyltransf_32	UbiE/COQ5 methyltransferas	rRNA methyltransferase RlmA		AdoMet_MTases	No results	DOMAIN 154 291 Methyltranfer_dom
85	Eab7_0909	Disulphide isomerase	Disulph_isomer	Protein-lysine N-methyltransferase METTL10	Type III secretory system chaperone		Disulph_isomer	Disulph_isomer	UPF0403 family
86	Eab7_0918	Aromatic acid exporter family member 1	ArAE_1	No results	No results		ArAE_1_C	No results	DOMAIN 146 310 ArAE_1_C
87	Eab7_0931	EamA domain	EamA	No results	Multidrug resistance efflux transporter EmrE		EamA~RhaT	EamA	DOMAIN 2 129 EamA.
88	Eab7_0940	Major facilitator superfamily	MFS_1	Multidrug resistance protein MdtG	Glycerol-3-phosphate transporter		MFS_1	transmembrane_domain	DOMAIN 1 198 MFS
89	Eab7_0944	DUF58	DUF58	No results	No results		DUF58	transmembrane_domain	DOMAIN 209 284 DUF58
90	Eab7_0949	DUF218	DUF218	Vancomycin high temperature exclusion protein			YdcF-like	No results	DOMAIN 48 171 DUF218
91	Eab7_0954	Signal transduction histidine kinase, phosphotransfer (Hpt) domain	Hpt	No results	Phosphorelay protein luxU		PRK15347	No results	DOMAIN 19 114 HPt
92	Eab7_0955	Signal transduction histidine kinase, phosphotransfer (Hpt) domain	Hpt	No results	Phosphorelay protein luxU		HPT	Hpt	DOMAIN 28 93 HPt
93	Eab7_0981	DUF309	DUF309	Metal-dependent hydrolas	TTHA0068-like		DUF309	No results	No results
94	Eab7_0994	DUF3388	DUF3388	No results	Phosphoglycerate dehydrogenase, regulatory (C-terminal) domain		ACT~DUF3388	No results	DOMAIN 73 259 DUF3388
95	Eab7_1013	DUF445	DUF445	No results	No results		DUF445	No results	integral component of membrane [GO:0016021]
96	Eab7_1015	Control of competence regulator ComK, YlbF/YmcA	Com_YlbF	Uncharacterised protein	YmcA-like		Com_YlbF	No results	UPF0342 family
97	Eab7_1031	Aromatic acid exporter family member 1	ArAE_1/FUSC_2	No results	No results		ArAE_1_C	FUSC_2	integral component of membrane [GO:0016021]
98	Eab7_1034	Phosphoribosyl-ATP pyrophosphohydrolase-like	PRA-PH	Hydrolase (HAD superfamily) protein	No results		NTP-PPase	No results	No results
99	Eab7_1043	DUF4003	DUF4003	No results	Lesion bypass DNA polymerase (Y-family), little finger domain		DUF4003	DUF4003	No results
100	Eab7_1052	DNA breaking-rejoining enzyme, catalytic core	Phage_integrase	Site-specific tyrosine recombinase XerC	lambda integrase-like, N-terminal domain		Integrase_AP2~XerC~DNA_BRE_C		DNA binding [GO:0003677]; DNA integration [GO:0015074]; DNA recombination [GO:0006310]/DOMAIN 154 284 Phage_integrase. {ECO:0000259|Pfam:PF00589}.
101	Eab7_1065	DUF2227	No results	No results	No results		DUF2227	DUF2227	integral component of membrane [GO:0016021]
102	Eab7_1069	DUF896	DUF896	UPF0291 protein HMPREF0772_10617	YznC-like		DUF896	DUF896	UPF0291 family/cytoplasm [GO:0005737]
103	Eab7_1071	UPF0154	UPF0154	Crustacean calcium-binding protein 23	Calmodulin-like		UPF0154	No results	No results
104	Eab7_1074	3D domain	SH3_3	Exported cell wall-binding protein	Barwin-like endoglucanases		YgiM~3D_domain	signal_peptide	outer membrane [GO:0019867]; hydrolase activity, hydrolyzing O-glycosyl compounds [GO:0004553]; peptidoglycan turnover [GO:0009254]/DOMAIN 25 89 SH3b. {ECO:0000259|PROSITE:PS51781}
105	Eab7_1075	Aspartyl-phosphate phosphatase Spo0E-like	SpoOE-like	No results	BAS1536-like		SpoOE-like	SpoOE-like	regulation of sporulation [GO:0043937]
106	Eab7_1077	DUF1453	DUF1453	No results	No results		DUF1453	DUF1453	integral component of membrane [GO:0016021]
107	Eab7_1078	DUF2621	DUF2621	No results	No results		DUF2621	DUF2621	integral component of membrane [GO:0016021]
108	Eab7_1085	General stress protein 17M-like domain/ YflT	YflT	No results	No results		YflT	YflT	DOMAIN 10 95 YflT. {ECO:0000259|Pfam:PF11181}.
109	Eab7_1089	tRNA-splicing ligase, RtcB	RtcB	No results	Hypothetical protein PH1602		RtcB	RtcB	RNA ligase activity [GO:0008452]; RNA processing [GO:0006396]
110	Eab7_1094	Knr4/Smi1-like domain	SMI1_KNR4	No results	SMI1/KNR4-like		SMI1_KNR4	SMI1_KNR4	DOMAIN 39 160 SMI1_KNR4. {ECO:0000259|SMART:SM00860}.
111	Eab7_1105	DUF3939	DUF3939	No results	No results		DUF3939	No results	No results
112	Eab7_1114	DUF975	DUF975	No results	No results		DUF975	transmembrane_domain	integral component of membrane [GO:0016021]
113	Eab7_1117	DUF188	DUF188	No results	No results		DUF188	No results	UPF0178 family
114	Eab7_1120	DUF1836	DUF1836	No results	DNA-binding N-terminal domain of transcription activators		HTH_MerR-SF	DUF1836	No results
115	Eab7_1126	DUF350	DUF350	No results	MgtE membrane domain-like		DUF350	No results	integral component of membrane [GO:0016021]
116	Eab7_1149	WD40/YVTN repeat-like-containing domain	No results	No results	Tricorn protease N-terminal domain		No results	transmembrane_domain	integral component of membrane [GO:0016021]
117	Eab7_1164	Protein of unknown function UCP009160	BaxI_1	No results	No results		BI-1-like	transmembrane_domain	integral component of membrane [GO:0016021]
118	Eab7_1169	Ribosomal protein L7/L12, C-terminal/adaptor protein ClpS-like	No results	No results	Ribosomal protein L7/12, C-terminal domain		PRK06771~Ribosomal_L7_L12	signal_peptide	No results
119	Eab7_1178	SNARE associated Golgi protein	SNARE_assoc	No results	No results		DedA	No results	integral component of membrane [GO:0016021]
120	Eab7_1187	GrpB/Dephospho-CoA kinase	GrpB	Dephospho-CoA kinase/protein folding accessory domain-containing protein	GrpB-like		GrpB	No results	No results
121	Eab7_1188	DNA damage-inducible protein DinB	DinB	No results	DinB-like		DinB_2	No results	No results
122	Eab7_1193	DUF1643	DUF1643	No results	Smp-1-like		DUF1643	DUF1643	No results
123	Eab7_1197	DUF2922	DUF2922	No results	No results		DUF2922	DUF2922	No results
124	Eab7_1209	DUF2268	DUF2268	No results	YwmB-like		DUF2268	No results	DOMAIN 129 313 DUF2268. {ECO:0000259|Pfam:PF10026}.
125	Eab7_1213	EamA domain	EamA	Transmembrane protein 42	Multidrug resistance efflux transporter EmrE		EamA~RhaT	EamA	DOMAIN 6 137 EamA. {ECO:0000259|Pfam:PF00892}.; DOMAIN 148 281 EamA. {ECO:0000259|Pfam:PF00892}.
126	Eab7_1218	Knr4/Smi1-like domain	SUKH_5	No results	SMI1/KNR4-like		SMI1_KNR4	No results	DOMAIN 16 130 SMI1_KNR4. {ECO:0000259|SMART:SM00860}.
127	Eab7_1225	DUF4304	DUF4304	No results	No results		DUF4304	DUF4304	No results
128	Eab7_1239	Tetratricopeptide repeat	No results	No results	Transcription factor MalT domain III		No results	No results	No results
129	Eab7_1252	Glyoxalase/Bleomycin resistance protein/Dihydroxybiphenyl dioxygenase	Glyoxalase	Lactoylglutathione lyase family enzyme	Glyoxalase I (lactoylglutathione lyase)		VOC	No results	DOMAIN 2 116 Glyoxalase. {ECO:0000259|Pfam:PF00903}.
130	Eab7_1257	DUF4825	DUF4825	No results	No results		Peptidase_M56~DUF4825	DUF4825	DOMAIN 32 121 DUF4825. {ECO:0000259|Pfam:PF16107}.
131	Eab7_1258	DUF871	DUF871	No results	Outer surface protein, N-terminal domain		DUF871	DUF871	catalytic activity [GO:0003824]
132	Eab7_1264	DUF1349	DUF1349	Regulation of enolase protein 1	Beta-D-xylosidase C-terminal domain-like		DUF1349	DUF1349	No results
133	Eab7_1273	NHL repeat, subgroup	No results	Peptidyl-glycine alpha-amidating monooxygenase A	NHL repeat		NHL	transmembrane_domain	integral component of membrane [GO:0016021]
134	Eab7_1274	DUF2243	DUF2243	No results	Cation efflux protein transmembrane domain-like		DUF2243	No results	integral component of membrane [GO:0016021]
135	Eab7_1275	Cytochrome c oxidase caa3-type, assembly factor CtaG-related	Caa3_CtaG	No results	No results		Caa3_CtaG	No results	integral component of membrane [GO:0016021]
136	Eab7_1276	DinB-like domain	DinB_2	No results	DinB-like		DinB_2	DinB_2	DOMAIN 10 156 DinB_2. {ECO:0000259|Pfam:PF12867}.
137	Eab7_1279	DUF4177	No results	No results	No results		DUF4177	No results	No results
138	Eab7_1290	GGDEF domain	GGDEF	Diguanylate cyclase (GGDEF domain)	GGDEF domain		CHASE3~GAF~Nucleotidyl_cyc_III		DOMAIN 244 379 GGDEF. {ECO:0000259|PROSITE:PS50887}.
139	Eab7_1307	multidrug resistance efflux transporter	EmrE	No results	No results	secondary active transmembrane transporter activity	EmrE	No results	integral component of membrane [GO:0016021]
140	Eab7_1308	DUF554	DUF554	No results	No results		DUF554	DUF554	integral component of membrane [GO:0016021]
141	Eab7_1311	GAF domain	GGDEF	Diguanylate cyclase (GGDEF domain)	Nucleotide cyclase/GGDEF domain		GAF~Nucleotidyl_cyc_III	GGDEF	DOMAIN 185 316 GGDEF. {ECO:0000259|PROSITE:PS50887}.
142	Eab7_1319	D,D-heptose 1,7-bisphosphate phosphatase	HAD_2	Predicted phosphatase-HAD family	Histidinol phosphatase-like		HisB1	No results	cytoplasm [GO:0005737]; phosphatase activity [GO:0016791]; carbohydrate metabolic process [GO:0005975]/GmhB family
143	Eab7_1321	Transmembrane protein TqsA-like	AI-2E_transport	No results	No results		AI-2E_transport	No results	integral component of membrane [GO:0016021]
144	Eab7_1322	Peptidase M20B, peptidase T-like	No results	Peptidas	Bacterial dinuclear zinc exopeptidases		Zinc_peptidase_like	No results	No results
145	Eab7_1333	HTH ArsR-type DNA-binding domain	HTH_5	ArsR family transcriptional regulator	ArsR-like transcriptional regulators		HTH	No results	DOMAIN 3 97 HTH arsR-type DNA-binding. {ECO:0000259|PROSITE:PS50987}.
146	Eab7_1336	YusW-like protein	YusW	No results	NEAT domain		YusW	No results	No results
147	Eab7_1355	Carbon-nitrogen hydrolase	No results	No results	Nitrilase		No results	No results	hydrolase activity, acting on carbon-nitrogen (but not peptide) bonds [GO:0016810]; nitrogen compound metabolic process [GO:0006807]
148	Eab7_1357	DUF2975	DUF2975	No results	No results		DUF2975	transmembrane_domain	integral component of membrane [GO:0016021]
149	Eab7_1362	Dihydrofolate reductase	RibD_C/DHFR_1	Dihydrofolate reductase	Dihydrofolate reductases		DHFR	DHFR_1	5-amino-6-(5-phosphoribosylamino)uracil reductase activity [GO:0008703]; dihydrofolate reductase activity [GO:0004146]; NADP binding [GO:0050661]; glycine biosynthetic process [GO:0006545]; nucleotide biosynthetic process [GO:0009165]; riboflavin biosynthetic process [GO:0009231]
150	Eab7_1363	DeoR-type HTH domain	HTH_11	Helix-turn-helix transcriptional regulator-putative	MarR-like transcriptional regulators		YafY	HTH_11	intracellular [GO:0005622]; DNA binding [GO:0003677]; transcription factor activity, sequence-specific DNA binding [GO:0003700]; transcription, DNA-templated [GO:0006351]/DOMAIN 1 56 HTH deoR-type DNA-binding. {ECO:0000259|PROSITE:PS51000}.
151	Eab7_1369	Short-chain dehydrogenase/reductase, conserved site	adh_short_C2	Short-chain dehydrogenase reductase sdr	Tyrosine-dependent oxidoreductases		SDR	adh_short_C2	oxidoreductase activity [GO:0016491]
152	Eab7_1372	HTH ArsR-type DNA-binding domain	HTH_5	ArsR family transcriptional regulator	ArsR-like transcriptional regulators		HTH	HTH_ARSR	transcription factor activity, sequence-specific DNA binding [GO:0003700]/DOMAIN 1 91 HTH arsR-type DNA-binding. {ECO:0000259|PROSITE:PS50987}.
153	Eab7_1375	DUF4362	DUF4362	No results	No results		DUF4362	DUF4362	No results
154	Eab7_1390	YCII-related	YCII	Uncharacterized protein	DGPF domain		YCII	YCII	DOMAIN 1 101 YCII. {ECO:0000259|Pfam:PF03795}.
155	Eab7_1392	UPF0014	UPF0014	No results	No results		UPF0014	UPF0014	integral component of membrane [GO:0016021]
156	Eab7_1397	Putative inner membrane exporter, YdcZ	DMT_YdcZ	No results	No results		EamA	DMT_YdcZ	integral component of membrane [GO:0016021]
157	Eab7_1403	nucleotidyltransferase	NTP_transf_6	No results	No results		NTP_transf_6	No results	No results
158	Eab7_1406	Glyoxalase/Bleomycin resistance protein/Dihydroxybiphenyl dioxygenase	Glyoxalase_4	Lactoylglutathione lyase family enzyme	Glyoxalase/Bleomycin resistance protein/Dihydroxybiphenyl dioxygenase		VOC	No results	No results
159	Eab7_1409	DinB/YfiT-like putative metalloenzymes	DinB_2	No results	DinB/YfiT-like putative metalloenzymes		DinB_2	DinB_2	No results
160	Eab7_1417	Methyl-accepting chemotaxis protein (MCP) signalling domain	MCPsignal	Methyl-accepting chemotaxis sensory transducer	Methyl-accepting chemotaxis protein (MCP) signaling domain		PAS~MCP_signal	No results	intracellular [GO:0005622]; membrane [GO:0016020]; phosphorelay sensor kinase activity [GO:0000155]/DOMAIN 88 303 Methyl-accepting transducer. {ECO:0000259|PROSITE:PS50111}.
161	Eab7_1421	DUF4188	DUF4188	No results	Dimeric alpha+beta barrel		DUF4188	DUF4188	No results
162	Eab7_1427	DUF2200	DUF2200	Uncharacterized protein	No results		DUF2200	DUF2200	No results
163	Eab7_1428	Alcohol dehydrogenase, N-terminal	ADH_zinc_N_2	Zinc-containing alcohol dehydrogenase superfamily	Alcohol dehydrogenase-like, C-terminal domain		MDR	ADH_zinc_N_2	oxidoreductase activity [GO:0016491]; zinc ion binding [GO:0008270]/DOMAIN 10 329 PKS_ER. {ECO:0000259|SMART:SM00829}.
164	Eab7_1431	DUF1232	DUF1232	No results	No results		DUF1232	DUF1232	integral component of membrane [GO:0016021]
165	Eab7_1432	Interpro (IPR027417)|Interpro (IPR031322)|Pfam (PF01202)	SKI	DNA topology modulation kinase Fla	Shikimate kinase (AroK)		P-loop_NTPase	SKI	No results
166	Eab7_1438	Interpro (IPR016040)|Pfam (PF13460)	NAD_binding_10/NmrA	Oxidoreductase HTATIP2-like isoform 1	Tyrosine-dependent oxidoreductases		NADB_Rossmann	NAD_binding_10	DOMAIN 7 195 NAD(P)-bd_dom. {ECO:0000259|Pfam:PF13460}.
167	Eab7_1462	Helicase, SWF/SNF/SWI type, bacterial	SNF2_N	Dna repair protein rad5	Tandem AAA-ATPase domain		SNF2_N	Helicase_C	DOMAIN 53 91 SWIM-type. {ECO:0000259|PROSITE:PS50966}.; DOMAIN 436 593 Helicase ATP-binding. {ECO:0000259|PROSITE:PS51192}.; DOMAIN 702 862 Helicase C-terminal. /ATP binding [GO:0005524]; zinc ion binding [GO:0008270]
168	Eab7_1469	DUF3307	DUF3307	No results	No results		DUF3307	DUF3307	integral component of membrane [GO:0016021]
169	Eab7_1473	DUF58	DUF58	No results	No results		DUF58	transmembrane_domain	DOMAIN 198 277 DUF58. {ECO:0000259|Pfam:PF01882}.
170	Eab7_1478	WYL domain	WYL	No results	TNF-like		WYL	No results	DOMAIN 146 292 WYL. {ECO:0000259|Pfam:PF13280}.
171	Eab7_1481	YolD	YolD	No results	No results		No results	No results	No results
172	Eab7_1486	DUF2339	No results	No results	Mitotic arrest deficient-like 1, Mad1		DUF2339	coiled_coil_region	integral component of membrane [GO:0016021]
173	Eab7_1498	Pleckstrin homology domain (PH domain	bPH_2	No results	LacY-like proton/sugar symporter		YdbT	bPH_2	DOMAIN 61 141 bPH_2. {ECO:0000259|Pfam:PF03703}.; DOMAIN 236 315 bPH_2. {ECO:0000259|Pfam:PF03703}.
174	Eab7_1499	Pleckstrin homology domain (PH domain	bPH_2	No results	LacY-like proton/sugar symporter		PH-like	bPH_2	DOMAIN 78 152 bPH_2. {ECO:0000259|Pfam:PF03703}.
175	Eab7_1514	PH domain-like	bPH_3	Helicase	BPHL domain;		PH-like	bPH_3	DOMAIN 42 151 bPH_1. {ECO:0000259|Pfam:PF08000}.
176	Eab7_1515	YCII-related	YCII	Protein containing YCII-related domain protein	DGPF domain		YCII	No results	DOMAIN 1 117 YCII. {ECO:0000259|Pfam:PF03795}.
177	Eab7_1519	DUF402	DUF402	No results	FomD-like		DUF402	DUF402	DOMAIN 61 128 DUF402. {ECO:0000259|Pfam:PF04167}.
178	Eab7_1539	Nucleic acid-binding, OB-fold	No results	Protein CsaA	Nucleic acid-binding proteins		PRK12267	No results	No results
179	Eab7_1541	Sulfatase-modifying factor enzyme	FGE-sulfatase	Sulfatase-modifying factor 1-putative	Sulfatase-modifying factor-like		YfmG	GE-sulfatase	ergothioneine biosynthetic process [GO:0052699]/DOMAIN 13 149 DinB_2; DOMAIN 188 310 FGE-sulfatase.
180	Eab7_1552	DUF1015	DUF1015	No results	No results		DUF1015	DUF1015	No results
181	Eab7_1554	DNA binding	Transcrip_reg	Probable transcriptional regulatory protein YebC	YebC-like		Transcrip_reg	Transcrip_reg	cytoplasm [GO:0005737]; DNA binding [GO:0003677]; regulation of transcription, DNA-templated [GO:0006355]; transcription, DNA-templated [GO:0006351]
182	Eab7_1573	DUF779	No results	No results	No results		DUF779	No results	No results
183	Eab7_1581	GGDEF domain	GGDEF	Diguanylate cyclase (GGDEF domain)	GGDEF domain		Nucleotidyl_cyc_III~EAL	GGDEF	DOMAIN 221 348 GGDEF.; DOMAIN 357 611 EAL.
184	Eab7_1590	Putative vitamin uptake transporter	Vut_1	No results	No results		Vut_1	Vut_1	integral component of membrane [GO:0016021]
185	Eab7_1596	CBS domain	CBS/CorC_HlyC	CBS domain containing protein/Magnesium and cobalt efflux protein CorC	CBS-domain pair/CorC/HlyC domain-like		CorC_HlyC	No results	DOMAIN 231 292 CBS; DOMAIN 293 349 CBS.
186	Eab7_1603	Transposase IS605, OrfB, C-terminal	OrfB_Zn_ribbon	No results	Rubredoxin		OrfB_Zn_ribbon	OrfB_Zn_ribbon	DOMAIN 1 48 HTH_OrfB_IS605. {ECO:0000259|Pfam:PF12323}.; DOMAIN 171 289 OrfB_IS605. {ECO:0000259|Pfam:PF01385}.; DOMAIN 303 373 OrfB_Zn_ribbon. {ECO:0000259|Pfam:PF07282}.
187	Eab7_1620	DUF3800	DUF3800	No results	No results		DUF3800	No results	No results
188	Eab7_1633	Glycosyl transferase, family 1	Glycos_transf_1	Glycosyl transferase family protein	Glycosyl transferases group 1		Glycosyltransferase_GTB_type		transferase activity, transferring glycosyl groups [GO:0016757]; bacillithiol biosynthetic process [GO:0071793]
189	Eab7_1639	Rieske [2Fe-2S] iron-sulphur domain	Rieske	Menaquinol-cytochrome c reductase iron-sulfur subunit	Rieske iron-sulfur protein ISP		QcrA~Rieske	Rieske	DOMAIN 87 160 Rieske. {ECO:0000259|PROSITE:PS51296}./; 2 iron, 2 sulfur cluster binding [GO:0051537]; oxidoreductase activity, acting on diphenols and related substances as donors [GO:0016679]
190	Eab7_1640	DUF2487	DUF2487	No results	No results		DUF2487	No results	No results
191	Eab7_1641	UPF0302	UPF0302	No results	No results		UPF0302	UPF0302	DOMAIN 132 168 IDEAL. {ECO:0000259|SMART:SM00914}.
192	Eab7_1659	PilZ domain	PilZ	No results	PilZ domain		YcgR~PilZ	PilZ	cyclic-di-GMP binding [GO:0035438]; FMN binding [GO:0010181]; oxidoreductase activity [GO:0016491]/DOMAIN 6 70 T3SS_YcgR_N. {ECO:0000259|Pfam:PF12945}.; DOMAIN 89 196 PilZ. {ECO:0000259|Pfam:PF07238}.
193	Eab7_1666	Cobalamin (vitamin B12)-binding domain	MerR_1/B12-binding	MerR family transcriptional regulator	Cobalamin (vitamin B12)-binding domain		HTH_MerR-SF~B12-binding_2~B12-binding_like	MerR	cobalamin binding [GO:0031419]; DNA binding [GO:0003677]; metal ion binding [GO:0046872]; regulation of transcription, DNA-templated [GO:0006355]/ DOMAIN 5 74 HTH merR-type DNA-binding. {ECO:0000259|PROSITE:PS50937}.; DOMAIN 171 294 B12-binding.
194	Eab7_1668	DNA helicase, ATP-dependent, RecQ type	Helicase_C/RecQ_Zn_bind	ATP-dependent DNA helicase RecQ	Tandem AAA-ATPase domain		DEXDc~RecQ_Zn_bind	Helicase_C	DOMAIN 23 191 Helicase ATP-binding.; DOMAIN 217 360 Helicase C-terminal. /ATP binding [GO:0005524]; ATP-dependent helicase activity [GO:0008026]; nucleic acid binding [GO:0003676]; DNA recombination [GO:0006310]/
195	Eab7_1669	Helicase Helix-turn-helix domain	HTH_40	No results	GerE-like (LuxR/UhpA family of transcriptional regulators)		HTH_40	HTH_40	DOMAIN 242 330 HTH_40. {ECO:0000259|Pfam:PF14493}.
196	Eab7_1675	Transcription regulator HTH, GntR	GntR	GntR family transcriptional regulator	GntR-like transcriptional regulators		MngR~GntR	GntR	DOMAIN 8 76 HTH gntR-type DNA-binding. {ECO:0000259|PROSITE:PS50949}.
197	Eab7_1677	FtsK domain	FtsK_SpoIIIE	DNA translocase FtsK 1	FtsK C-terminal domain-like		FtsK	FtsK_SpoIIIE	FtsK/SpoIIIE/SftA family
198	Eab7_1682	Metalloenzyme, LuxS/M16 peptidase-like	Peptidase_M16	Mitochondrial-processing peptidase subunit beta	MPP-like		Peptidase_M16_C	Peptidase_M16	metal ion binding [GO:0046872]; metalloendopeptidase activity [GO:0004222]/DOMAIN 12 159 Peptidase_M16
199	Eab7_1689	50S ribosomal protein L30e-like	Ribosomal_L7Ae	Ribosomal protein (L7AE family)	L30e/L7ae ribosomal proteins		Ribosomal_L7Ae	Ribosomal_L7Ae	DOMAIN 3 93 Ribosomal_L7Ae. {ECO:0000259|Pfam:PF01248}.
200	Eab7_1690	DUF448	DUF448	Deoxyhypusine hydroxylase	YlxR-like		YlxR	No results	DOMAIN 8 80 DUF448. {ECO:0000259|Pfam:PF04296}.
201	Eab7_1704	sigma factor activity	Sigma70_r4	RNA polymerase sigma factor	Sigma2 domain of RNA polymerase sigma factors		Sigma70_r3	Sigma70_r2	DNA binding [GO:0003677]; DNA-directed 5'-3' RNA polymerase activity [GO:0003899]; sigma factor activity [GO:0016987]; transcription factor activity, sequence-specific DNA binding [GO:0003700]; DNA-templated transcription, initiation [GO:0006352]; sporulation resulting in formation of a cellular spore [GO:0030435]
202	Eab7_1718	Flagellar motor switch FliN	FliM	Flagellar motor switch FliN	Surface presentation of antigens (SPOA)		FliMN_C	No results	bacterial-type flagellum basal body [GO:0009425]; membrane [GO:0016020]; motor activity [GO:0003774]; bacterial-type flagellum-dependent cell motility [GO:0071973]; chemotaxis [GO:0006935]
203	Eab7_1743	Type III secretion system substrate exporter	Bac_export_2	Flagellar biosynthetic protein FlhB	EscU C-terminal domain-like		Bac_export_2	Bac_export_2	membrane [GO:0016020]; protein secretion [GO:0009306]
204	Eab7_1765	L-serine ammonia-lyase activity	SDH_beta	L-serine dehydratase-beta chain	Serine dehydratase beta chain-like		SDH_beta	DH_beta	4 iron, 4 sulfur cluster binding [GO:0051539]; amino acid binding [GO:0016597]; L-serine ammonia-lyase activity [GO:0003941]; gluconeogenesis [GO:0006094]
205	Eab7_1766	DAK2 domain-containing protein YloV	Dak1_2	No results	DhaL-like		YloV	Dak2	glycerone kinase activity [GO:0004371]; glycerol metabolic process [GO:0006071]/DOMAIN 20 212 DhaL. {ECO:0000259|PROSITE:PS51480}.
206	Eab7_1781	DUF814	FbpA	Fibronectin/fibrinogen-binding protein	No results		FbpA~DUF814	DUF814	DOMAIN 449 532 DUF814. {ECO:0000259|Pfam:PF05670}.
207	Eab7_1783	DUF4097	DUF4097	No results	No results		DUF4097	DUF4097	DOMAIN 82 298 DUF4097. {ECO:0000259|Pfam:PF13349}.
208	Eab7_1787	Alcohol dehydrogenase, C-terminal	ADH_zinc_N	NAD(P)H quinone oxidoreductase-PIG3 family	Alcohol dehydrogenase-like, C-terminal domain		MDR/ Medium chain reductase/dehydrogenase (MDR)/zinc-dependent alcohol dehydrogenase-like family		DOMAIN 12 323 PKS_ER. {ECO:0000259|SMART:SM00829}./oxidoreductase activity [GO:0016491]
209	Eab7_1816	Penicillin-binding protein, dimerisation domain	PBP_dimer	Penicillin-binding protein 2B	Penicillin binding protein dimerisation domain		PBP_dimer	Pfam:PBP_dimer	penicillin binding [GO:0008658]
210	Eab7_1821	DUF3397	DUF3397	No results	No results		DUF3397	No results	integral component of membrane [GO:0016021]
211	Eab7_1823	DUF177	DUF177	No results	No results		DUF177	No results	No results
212	Eab7_1825	Peptidase S16, Lon proteolytic domain	Lon_C	Lon protease 1	ATP-dependent protease Lon La		SdrC	Lon_C	DOMAIN 98 183 PDZ (DHR). {ECO:0000259|PROSITE:PS50106}.; DOMAIN 224 329 Lon proteolytic. {ECO:0000259|PROSITE:PS51786}.
213	Eab7_1827	methyltransferase activity	Methyltransf_31	Ribosomal RNA small subunit methyltransferase D	YhhF-like		AdoMet_MTases	Methyltransf_31	methyltransferase activity [GO:0008168]; nucleic acid binding [GO:0003676]; rRNA methylation [GO:0031167]
214	Eab7_1829	Control of competence regulator ComK, YlbF/YmcA	Com_YlbF	Conserved hypothetical DGPF domain protein	YmcA-like		Com_YlbF	No results	UPF0342 family
215	Eab7_1834	DUF420	DUF420	Uncharacterized protein	No results		DUF420	DUF420	integral component of membrane [GO:0016021]; cytochrome-c oxidase activity [GO:0004129]; respiratory electron transport chain [GO:0022904]
216	Eab7_1846	Uncharacterised protein YlaL	No results	No results	No results		No results	No results	No results
217	Eab7_1847	PhoH-like protein	PhoH	Phosphate starvation inducible protein	P-loop containing nucleoside triphosphate hydrolases		YlaK	PhoH	ATP binding [GO:0005524]
218	Eab7_1848	FMN-binding split barrel	No results	No results	PNP-oxidase like		PNPOx/FlaRed_like	No results	FMN binding [GO:0010181]; oxidoreductase activity [GO:0016491]
219	Eab7_1854	BH2638-like domain	UPF0223	UPF0223 protein HMPREF1336_00615	BH2638-like		UPF0223	UPF0223	UPF0223 family
220	Eab7_1865	Regulator of K+ conductance, C-terminal	TrkA_N	Potassium uptake protein KtrA	Potassium channel NAD-binding domain/TrkA C-terminal domain-like		TrkA	TrkA_C	cation transmembrane transporter activity [GO:0008324]; potassium ion transport [GO:0006813]
221	Eab7_1870	LysR, substrate-binding	LysR_substrate	LysR family transcriptional regulator	LysR-like transcriptional regulators		LysR	No results	DOMAIN 1 58 HTH lysR-type DNA-binding. {ECO:0000259|PROSITE:PS50931}.
222	Eab7_1875	Scaffold protein Nfu/NifU N terminal	Virulence_fact	Conserved virulence factor C	PBS lyase HEAT-like repeat		Nfu_N~Virulence_fact~HEAT_2	HEAT_2	DOMAIN 4 87 Nfu_N. {ECO:0000259|SMART:SM00932}.
223	Eab7_1905	DUF3899	DUF3899	No results	No results		DUF3899	DUF3899	DOMAIN 38 125 DUF3899. {ECO:0000259|Pfam:PF13038}.
224	Eab7_1907	Integrase, catalytic core	HTH_38/rve	Integrase core domain protein	Retroviral integrase		HTH~Tra8	HTH_38	nucleic acid binding [GO:0003676]; DNA integration [GO:0015074]/DOMAIN 144 301 Integrase catalytic. {ECO:0000259|PROSITE:PS50994}.
225	Eab7_1909	Integrase, catalytic core	HTH_38/rve	Integrase core domain protein	Retroviral integrase		HTH~Tra8	HTH_38	DNA binding [GO:0003677]; transposase activity [GO:0004803]; DNA integration [GO:0015074]; transposition, DNA-mediated [GO:0006313]/ DOMAIN 144 308 Integrase catalytic. {ECO:0000259|PROSITE:PS50994}.
226	Eab7_1915	O-methyltransferase, family 3	Methyltransf_3	Acyl-CoA O-methyltransferase	COMT-like		YrrM~AdoMet_MTases	Methyltransf_24	O-methyltransferase activity [GO:0008171]
227	Eab7_1917	DUF1292	DUF1292	No results	No results		DUF1292	No results	UPF0473 family
228	Eab7_1918	DUF1292	DUF1292	No results	No results		DUF1292	DUF1292	No results
229	Eab7_1920	DUF965	DUF965	No results	No results		DUF965	DUF965	UPF0297 family
230	Eab7_1922	AAA+ ATPase domain	AAA_30	ATP-dependent RecD-like DNA helicase	Tandem AAA-ATPase domain		RecD	AAA_30	ATP binding [GO:0005524]; ATP-dependent 5'-3' DNA helicase activity [GO:0043141]; DNA binding [GO:0003677]; DNA repair [GO:0006281]/RecD family, RecD-like subfamily
231	Eab7_1928	AAA+ ATPase domain	AAA_assoc_2/ MgsA_C	AAA ATPase family protein/ Mgs1p	Extended AAA-ATPase domain/ MgsA/YrvN C-terminal domain-like		RuvB_N	AAA_assoc_2/Pfam:MgsA_C	DNA binding [GO:0003677]; four-way junction helicase activity [GO:0009378]; DNA recombination [GO:0006310]; DNA repair [GO:0006281]; DNA replication [GO:0006260]
232	Eab7_1950	3H domain	HTH_11/3H	Helix-turn-helix transcriptional regulator-putative	Putative transcriptional regulator TM1602		HTH~3H	HTH_11/ Pfam:3H	DOMAIN 10 62 HTH_11. {ECO:0000259|Pfam:PF08279}.; DOMAIN 78 174 3H. {ECO:0000259|Pfam:PF02829}.
233	Eab7_1953	Signal transduction histidine kinase, sporulation regulator SpoOB	SPOB_a	No results	Sporulation response regulatory protein Spo0B		SPOB_a	SPOB_a	phosphorelay sensor kinase activity [GO:0000155]
234	Eab7_1955	Cysteine protease Prp	Peptidase_Prp	Bifunctional riboflavin kinase/FMN adenylyltransferase	TM1457-like;		YsxB-like	Peptidase_C108	No results
235	Eab7_1965	Translation elongation factor EF1B/ribosomal protein S6	No results	No results	No results		No results	No results	No results
236	Eab7_1971	General secretory system II, protein E, N-terminal	T2SSE_N	Type II Secretion System PilB	GSPII protein E N-terminal domain-like		T2SSE_N~PulE	2SSE_N	ATP binding [GO:0005524]; transport [GO:0006810]/DOMAIN 306 427 AAA. {ECO:0000259|SMART:SM00382}.
237	Eab7_1973	Vancomycin resistance VanW	VanW	No results	No results		VanW	transmembrane_domain	DOMAIN 291 367 G5. {ECO:0000259|SMART:SM01208}.
238	Eab7_1974	Prokaryotic N-terminal methylation site	N_methyl	General secretion pathway protein GspJ	Pilin		No results	N_methyl_2	integral component of membrane [GO:0016021]
239	Eab7_1978	DUF5057	DUF5057	No results	Invasin/intimin cell-adhesion fragments		DUF5057	transmembrane_domain	DOMAIN 228 394 DUF5057. {ECO:0000259|Pfam:PF16480}.
240	Eab7_1990	Glycoside hydrolase superfamily	No results	No results	beta-glycanases		No results	No results	No results
241	Eab7_2006	DUF2507	DUF2507	No results	Ligand-binding domain in the NO signalling and Golgi transport		DUF2507	No results	No results
242	Eab7_2007	Uncharacterised domain YvbH-like, oligomerisation domain	YvbH_ext	GTPases-Sulfate adenylate transferase subunit 1	BPHL domain		PH-like~YvbH_ext	YvbH_ext	DOMAIN 13 131 bPH_1. {ECO:0000259|Pfam:PF08000}.; DOMAIN 144 204 YvbH_ext. {ECO:0000259|Pfam:PF11724}.
243	Eab7_2016	Uncharacterised membrane protein YitT	YitT_membrane	No results	No results		YitT_C_like	transmembrane_domain	DOMAIN 235 289 DUF2179. {ECO:0000259|Pfam:PF10035}.
244	Eab7_2017	DUF350	DUF350	No results	SNF-like		DUF350	No results	integral component of membrane [GO:0016021]
245	Eab7_2024	CheY-like superfamily	Trans_reg_C	Probable transcriptional regulator ycf27	CheY-related		YesN	Trans_reg_C	DOMAIN 3 116 Response regulatory. {ECO:0000259|PROSITE:PS50110}.; DOMAIN 124 218 OmpR/PhoB-type DNA-binding. {ECO:0000259|PROSITE:PS51755}./intracellular [GO:0005622]; DNA binding [GO:0003677]; phosphorelay signal transduction system [GO:0000160]; regulation of transcription, DNA-templated [GO:0006355]; transcription, DNA-templated [GO:0006351]/DOMAIN 3 116 Response regulatory. {ECO:0000259|PROSI…
246	Eab7_2025	HAMP domain	HisKA	Multi-sensor hybrid histidine kinase	ATPase domain of HSP90 chaperone/DNA topoisomerase II/histidine kinase		BaeS	No results	integral component of membrane [GO:0016021]; intracellular [GO:0005622]; ATP binding [GO:0005524]; phosphorelay sensor kinase activity [GO:0000155]/DOMAIN 172 224 HAMP. {ECO:0000259|PROSITE:PS50885}.; DOMAIN 253 465 Histidine kinase. {ECO:0000259|PROSITE:PS50109}.
247	Eab7_2029	FtsX-like permease family	FtsX	Putative transport system ATP-binding protein EtsB	No results		FtsX	FtsX	integral component of membrane [GO:0016021]; plasma membrane [GO:0005886]/DOMAIN 341 465 FtsX. {ECO:0000259|Pfam:PF02687}.
248	Eab7_2032	RNA methyltransferase activity	SpoU_methylase	Putative RNA methylase	RNA 2-O ribose methyltransferase substrate binding domain		SpoU	SpoU_methylase	RNA binding [GO:0003723]; RNA methyltransferase activity [GO:0008173]; RNA processing [GO:0006396]
249	Eab7_2040	Primosomal DnaI, N-terminal	DnaI_N	Primosomal protein DnaI	Extended AAA-ATPase domain		DnaI_N	DnaI_N	ATP binding [GO:0005524]/DOMAIN 1 93 DnaI_N. {ECO:0000259|Pfam:PF07319}.; DOMAIN 125 268 IstB_IS21. {ECO:0000259|Pfam:PF01695}.
250	Eab7_2049	phosphorelay sensor kinase activity	HisKA	Multi-sensor hybrid histidine kinase	Histidine kinase		HAMP~BaeS	HisKA	integral component of membrane [GO:0016021]; intracellular [GO:0005622]; ATP binding [GO:0005524]; phosphorelay sensor kinase activity [GO:0000155]; regulation of transcription, DNA-templated [GO:0006355]
251	Eab7_2050	DNA binding	Trans_reg_C	Alkaline phosphatase synthesis transcriptional regulatory protein PhoP	PhoB-like		YesN	No results	DOMAIN 4 118 Response regulatory. {ECO:0000259|PROSITE:PS50110}.; DOMAIN 132 231 OmpR/PhoB-type DNA-binding. {ECO:0000259|PROSITE:PS51755}.
252	Eab7_2052	oxidoreductase activity	ADH_zinc_N	Alcohol dehydrogenase	Alcohol dehydrogenase-like		ADH_N~MDR	ADH_zinc_N	oxidoreductase activity [GO:0016491]; zinc ion binding [GO:0008270]/Zinc-containing alcohol dehydrogenase family
253	Eab7_2064	DDH domain	DHHA1	Oligoribonuclease (NanoRNAse)-3	Manganese-dependent inorganic pyrophosphatase family II		NrnA	No results	nucleic acid binding [GO:0003676]/DOMAIN 15 150 DHH. {ECO:0000259|Pfam:PF01368}.; DOMAIN 177 305 DHHA1. {ECO:0000259|Pfam:PF02272}.
254	Eab7_2065	YtpI-like protein	YtpI	No results	No results		YtpI	YtpI	integral component of membrane [GO:0016021]
255	Eab7_2066	CBS domain	CBS	CBS domain-containing protein CBSX1-chloroplastic	CBS-domain pair		CBS_pair	CBS	DOMAIN 195 255 CBS. {ECO:0000259|PROSITE:PS51371}.; DOMAIN 256 314 CBS. {ECO:0000259|PROSITE:PS51371}.
256	Eab7_2067	metal ion binding	Peptidase_M24/ Creatinase_N	M24B family Xaa-Pro dipeptidase	Creatinase/aminopeptidase;/ Creatinase/prolidase N-terminal domain		PepP/ Creatinase_N~PepP	Creatinase_N	hydrolase activity [GO:0016787]; metal ion binding [GO:0046872]/DOMAIN 4 137 Creatinase_N. {ECO:0000259|Pfam:PF01321}.; DOMAIN 146 348 Peptidase_M24. {ECO:0000259|Pfam:PF00557}.
257	Eab7_2073	N-methyltransferase activity	N6_Mtase	Probable modification methylase HindII	N-6 DNA Methylase-like		YtxK~AdoMet_MTases	Methyltransf_26	DNA binding [GO:0003677]; N-methyltransferase activity [GO:0008170]; DNA methylation [GO:0006306]/DOMAIN 94 262 N6_Mtase. {ECO:0000259|Pfam:PF02384}.
258	Eab7_2090	Uncharacterised protein family YtxH	YtxH	No results	Apolipoprotein A-I		No results	coiled_coil_region	integral component of membrane [GO:0016021]
259	Eab7_2091	DUF948	DUF948	UPF0478 protein SSP1024	Cyclin		DUF948	DUF948	integral component of membrane [GO:0016021]
260	Eab7_2094	DUF2179	DUF2179	No results	Thiamin phosphate synthase		DUF2179	transmembrane_domain	DOMAIN 108 160 DUF2179. {ECO:0000259|Pfam:PF10035}.
261	Eab7_2098	DUF1444	DUF1444	No results	No results		DUF1444	DUF1444	No results
262	Eab7_2103	PepSY domain	PepSY	No results	No results		PepSY	No results	No results
263	Eab7_2104	DUF1304	DUF1304	No results	No results		DUF1304	PepSY	integral component of membrane [GO:0016021]
264	Eab7_2119	oxidoreductase activity	HI0933_like	Geranylgeranyl diphosphate reductase BchP	HI0933 N-terminal domain-like	oxidoreductase activity, acting on CH-OH group of donors	HI0933_like	HI0933_like	oxidoreductase activity [GO:0016491]
265	Eab7_2141	DUF1871	DUF1871	Peptidase family S51	YugE-like		DUF1871	No results	No results
266	Eab7_2149	DUF429	DUF429	No results	No results		DUF429	No results	No results
267	Eab7_2163	riboflavin transporter activity	ECF-ribofla_trS	No results	No results		ECF_trnsprt	ECF-ribofla_trS	riboflavin transporter activity [GO:0032217]/Prokaryotic riboflavin transporter (P-RFT) (TC 2.A.87) family
268	Eab7_2164	DUF1450	DUF1450	No results	Thioltransferase		DUF1450	No results	No results
269	Eab7_2166	DUF1462	DUF1462	Putative disulfide oxidoreductase YuzD	YuzD-like		DUF1462	DUF1462	No results
270	Eab7_2169	DUF86	DUF86	Toxin-antitoxin system toxin HepN family			DUF86	DUF86	No results
271	Eab7_2171	DUF3055	DUF3055	No results	No results		DUF3055	DUF3055	No results
272	Eab7_2173	General stress protein 17M-like domain/ YflT	YflT	No results	No results		YflT	YflT	DOMAIN 4 112 YflT. {ECO:0000259|Pfam:PF11181}.
273	Eab7_2174	DUF1027	DUF1027	No results	No results		DUF1027	DUF1027	No results
274	Eab7_2177	DUF72	DUF72	Hypothetical conserved protein	TM1631-like		DUF72	DUF72	No results
275	Eab7_2195	DinB-like domain	DinB_2	No results	DinB/YfiT-like putative metalloenzymes		DinB_2	DinB_2	DOMAIN 17 141 DinB_2. {ECO:0000259|Pfam:PF12867}.
276	Eab7_2221	P-loop containing nucleoside triphosphate hydrolase	AAA_15	Excinuclease ABC subunit A	CopG-like		AAA_15	AAA_15	No results
277	Eab7_2245	Arc-type ribbon-helix-helix	No results	No results	CofD-like		No results	No results	regulation of transcription, DNA-templated [GO:0006355]
278	Eab7_2247	LPPG:FO 2-phospho-L-lactate transferase CofD/UPF0052	UPF0052	LPPG:FO 2-phospho-L-lactate transferase	CofD-like		CofD_YvcK	UPF0052	cytoplasm [GO:0005737]; regulation of cell shape [GO:0008360]/Gluconeogenesis factor family
279	Eab7_2257	DUF4097	DUF4097	No results	No results		DUF2807	DUF4097	DOMAIN 106 356 DUF4097. {ECO:0000259|Pfam:PF13349}.
280	Eab7_2260	PDZ domain	No results	Trypsin-like serine protease with PDZ domain	HtrA-like serine proteases		PDZ	transmembrane_domain	integral component of membrane [GO:0016021]
281	Eab7_2266	Uncharacterised membrane protein YitT	YitT_membrane	No results	No results		YitT_C_like	YitT_membrane	DOMAIN 222 276 DUF2179. {ECO:0000259|Pfam:PF10035}.
282	Eab7_2280	DUF327	DUF327	Uncharacterized protein AN7484	TM1646-like		DUF327	DUF327	No results
283	Eab7_2281	DUF2225	DUF2225	No results	No results		DUF2225	DUF2225	No results
284	Eab7_2301	Uncharacterised membrane protein YitT	YitT_membrane	No results	No results		YitT_C_like	YitT_membrane	DOMAIN 230 284 DUF2179. {ECO:0000259|Pfam:PF10035}.
285	Eab7_2302	Alpha/Beta hydrolase fold	Abhydrolase_6	Lysophospholipase-alpha/beta hydrolase superfamily	Haloperoxidase		AXE1~Abhydrolase	No results	DOMAIN 81 195 Hydrolase_4. {ECO:0000259|Pfam:PF12146}.; DOMAIN 235 298 Abhydrolase_4. {ECO:0000259|Pfam:PF08386}.
286	Eab7_2309	bacterial-type flagellum assembly	FlgN	Flagellar biosynthesis protein FlgN	FlgN-like		FlgN	FlgN	bacterial-type flagellum assembly [GO:0044780]
287	Eab7_2316	UPF0029	UPF0029	Impact homolog (Mouse	YigZ N-terminal domain-like		UPF0029	UPF0029	DOMAIN 20 125 UPF0029. {ECO:0000259|Pfam:PF01205}.; DOMAIN 141 196 DUF1949. {ECO:0000259|Pfam:PF09186}.
288	Eab7_2320	DUF418	DUF418	No results	No results		YeiB	transmembrane_domain	DOMAIN 227 366 DUF418. {ECO:0000259|Pfam:PF04235}.
289	Eab7_2326	Immunoglobulin-like fold	No results	No results	LEA14-like		SLAP_DUP	No results	No results
290	Eab7_2337	FtsX-like permease family	FtsX	No results	No results		FtsX	No results	DOMAIN 73 161 FtsX. {ECO:0000259|Pfam:PF02687}.
291	Eab7_2341	FtsX-like permease family	FtsX	No results	No results		FtsX	No results	DOMAIN 84 177 FtsX. {ECO:0000259|Pfam:PF02687}.
292	Eab7_2363	DUF1054	DUF1054	No results	YktB-like		DUF1054	No results	No results
293	Eab7_2371	Interpro (IPR004307)|Pfam (PF03073)/GO:0016021	TspO_MBR	No results	No results		TSPO_MBR	No results	No results
294	Eab7_2372	FeS cluster biogenesis	Fe-S_biosyn	Iron-sulfur cluster insertion protein ErpA	HesB-like domain		Fe-S_biosyn	Fe-S_biosyn	DOMAIN 1 104 Fe-S_biosyn. {ECO:0000259|Pfam:PF01521}.
295	Eab7_2374	Putative zinc-finger	zf-HC2	No results	No results		RsiW~zf-HC2~RskA	zf-HC2	DOMAIN 9 34 zf-HC2. {ECO:0000259|Pfam:PF13490}.
296	Eab7_2389	mannosyl-oligosaccharide 1,2-alpha-mannosidase activity/ calcium ion binding	Thioredox_DsbH	Spermatogenesis-associated protein 20	Thioltransferase		YyaL	Thioredoxin_7	membrane [GO:0016020]; calcium ion binding [GO:0005509]; mannosyl-oligosaccharide 1,2-alpha-mannosidase activity [GO:0004571]/DOMAIN 3 164 Thioredox_DsbH. {ECO:0000259|Pfam:PF03190}.
297	Eab7_2406	transferase activity, transferring amino-acyl groups	Acetyltransf_6/FemAB	Lipid II:glycine glycyltransferase	FemXAB nonribosomal peptidyltransferases		Acetyltransf_10~NAT_SF	Acetyltransf_6	transferase activity, transferring amino-acyl groups [GO:0016755]; cell wall macromolecule biosynthetic process [GO:0044038]
298	Eab7_2419	metal ion binding	ATP-grasp_3	No results	ATP-binding domain of peptide synthetases		ATPgrasp_Ter	ATP-grasp_4	ATP binding [GO:0005524]; catalytic activity [GO:0003824]; metal ion binding [GO:0046872]/DOMAIN 73 251 ATP-grasp. {ECO:0000259|PROSITE:PS50975}.
299	Eab7_2433	Ankyrin repeat	Ank_2	Ankyrin repeat domain protein	Ankyrin repeat		ANK	ANK	integral component of membrane [GO:0016021]/DOMAIN 306 461 ANK_REP_REGION. {ECO:0000259|PROSITE:PS50297}.
300	Eab7_2454	Immunoglobulin-like fold	No results	No results	Invasin/intimin cell-adhesion fragments		No results	signal_peptide	No results
301	Eab7_2464	DNA-directed RNA polymerase subunit beta/EpuA	EpuA	No results	No results		EpuA	EpuA	integral component of membrane [GO:0016021]
302	Eab7_2467	Immunoprotective extracellular, immunoglobulin-like domain	No results	No results	No results		No results	transmembrane_domain	No results
303	Eab7_2468	Helix-turn-helix, HxlR type	HxlR	HxlR family transcriptional regulator	HxlR-like		HTH	No results	DOMAIN 28 105 HTH hxlR-type DNA-binding. {ECO:0000259|Pfam:PF01638}.
304	Eab7_2469	Transmembrane protein TqsA-like	AI-2E_transport	No results	No results		AI-2E_transport	UPF0118	integral component of membrane [GO:0016021]
305	Eab7_2480	DUF1146	DUF1146	No results	No results		DUF1146	No results	integral component of membrane [GO:0016021]
306	Eab7_2490	ATP synthase protein I	ATP-synt_I	No results	No results		ATP-synt_I	transmembrane_domain	integral component of membrane [GO:0016021]
307	Eab7_2491	Putative F0F1-ATPase subunit, Ca2+/Mg2+ transporter	ATPase_gene1	No results	Glycerol-3-phosphate transporter		No results	No results	integral component of membrane [GO:0016021]
308	Eab7_2497	ATPase activity	ABC_tran	ABC transporter ATP-binding component	ABC transporter ATPase domain-like		AAA	ABC_tran	ATP binding [GO:0005524]; ATPase activity [GO:0016887]/DOMAIN 2 213 ABC transporter. {ECO:0000259|PROSITE:PS50893}.
309	Eab7_2498	FtsX-like permease family	FtsX	No results	No results		FtsX~MacB_PCD~FtsX	MacB_PCD	integral component of membrane [GO:0016021]; plasma membrane [GO:0005886]/DOMAIN 248 334 FtsX. {ECO:0000259|Pfam:PF02687}.
310	Eab7_2499	Histidine kinase-like ATPase, C-terminal domain	HisKA	Multi-sensor hybrid histidine kinase	Histidine kinase		HAMP~BaeS	HisKA	integral component of membrane [GO:0016021]; intracellular [GO:0005622]; ATP binding [GO:0005524]; phosphorelay sensor kinase activity [GO:0000155]/DOMAIN 245 453 Histidine kinase. {ECO:0000259|PROSITE:PS50109}.
311	Eab7_2499		HAMP	No results	Homodimeric domain of signal transducing histidine kinase		No results	HAMP	DOMAIN 185 237 HAMP. {ECO:0000259|PROSITE:PS50885}.; DOMAIN 245 453 Histidine kinase. {ECO:0000259|PROSITE:PS50109}.
312	Eab7_2500	DNA binding	Trans_reg_C	Probable transcriptional regulator ycf27	CheY-related		YesN	Trans_reg_C	intracellular [GO:0005622]; DNA binding [GO:0003677]; phosphorelay signal transduction system [GO:0000160]; regulation of transcription, DNA-templated [GO:0006355];/DOMAIN 2 115 Response regulatory. {ECO:0000259|PROSITE:PS50110}.; DOMAIN 123 220 OmpR/PhoB-type DNA-binding. {ECO:0000259|PROSITE:PS51755}. transcription, DNA-templated [GO:0006351]/DOMAIN 2 115 Response regulatory. {ECO:0000259|PROSI…
313	Eab7_2502	DUF436	DUF436	UPF0340 protein SAUSA300_2068	Hypothetical protein TT1679		DUF436	DUF436	UPF0340 family
314	Eab7_2518	Lipoprotein localisation LolA/LolB/LppX	LppX_LprAFG	No results	LppX-like		No results	No results	No results
315	Eab7_2520	Immunoprotective extracellular, immunoglobulin-like domain	No results	No results	No results		DUF4352	No results	No results
316	Eab7_2542	DUF2529	DUF2529	No results	No results		SIS	DUF2529	DOMAIN 1 165 DUF2529. {ECO:0000259|Pfam:PF10740}.
317	Eab7_2547	Putative inner membrane exporter, YdcZ	DMT_YdcZ	No results	Cytochrome c oxidase subunit I-like		EamA	No results	integral component of membrane [GO:0016021]
318	Eab7_2548	Putative inner membrane exporter, YdcZ	DMT_YdcZ	No results	No results		EamA	DMT_YdcZ	integral component of membrane [GO:0016021]
319	Eab7_2549	Haem-degrading	Haem_degrading	No results	GlcG-like		Haem_degrading	Haem_degrading	UPF0303 family
320	Eab7_2553	GGDEF domain	GGDEF	Diguanylate cyclase (GGDEF domain)	GGDEF domain		PAS~Nucleotidyl_cyc_III	GGDEF	DOMAIN 381 514 GGDEF. {ECO:0000259|PROSITE:PS50887}.
321	Eab7_2556	Glycosyl transferase, family 1	Glycos_transf_1	Probable poly(glycerol-phosphate) alpha-glucosyltransferase	Glycosyl transferases group 1		Glycosyltransferase_GTB_type	Glyco_trans_A_1	DOMAIN 10 185 Glyco_trans_A_1. {ECO:0000259|Pfam:PF09318}.; DOMAIN 339 492 Glycos_transf_1. {ECO:0000259|Pfam:PF00534}.
322	Eab7_2561	Protein of unknown function with PCYCGC motif	PCYCGC	No results	No results		PCYCGC	PCYCGC	No results
323	Eab7_2567	DUF2332	DUF2332	No results	No results		DUF2332	DUF2332	No results
324	Eab7_2570	Transposase, putative, helix-turn-helix domain	HTH_OrfB_IS605	No results	No results		OrfB_Zn_ribbon	No results	DOMAIN 2 24 HTH_OrfB_IS605. {ECO:0000259|Pfam:PF12323}.
325	Eab7_2579	DUF4305	DUF4305	No results	ABC transporter transmembrane region		No results	DUF4305	integral component of membrane [GO:0016021]
326	Eab7_2581	TSP type-3 repeat	No results	Calcium-binding acidic-repeat protein	TSP type-3 repeat		Orbi_VP1	signal_peptide	calcium ion binding [GO:0005509]
327	Eab7_2599	FMN binding	Flavin_Reduct	Flavoredoxin	NADH:FMN oxidoreductase-like		PNPOx/FlaRed_like	Flavin_Reduct	FMN binding [GO:0010181]; oxidoreductase activity [GO:0016491]/DOMAIN 19 167 Flavin_Reduct. {ECO:0000259|SMART:SM00903}.
328	Eab7_2611	tRNA threonylcarbamoyl adenosine modification protein TsaE	TsaE	ATPase-YjeE family protein	YjeE-like		P-loop_NTPase	TsaE	tRNA threonylcarbamoyladenosine modification [GO:0002949]
329	Eab7_2612	SprT-like	SprT-like	No results	Rubredoxin		DUF45	SprT-like	DOMAIN 4 144 SprT-like. {ECO:0000259|SMART:SM00731}.
330	Eab7_2628	YwpF-like protein	YwpF	No results	No results		YwpF	No results	No results
331	Eab7_2635	DUF1877	No results	No results	Hypothetical protein yfbM		No results	No results	No results
332	Eab7_2638	Putative sensory transduction regulator YbjN	YbjN	No results	No results		YbjN	YbjN	No results
333	Eab7_2641	lysyltransferase activity	LPG_synthase_TM	No results	No results		LPG_synthase_TM	LPG_synthase_TM	integral component of membrane [GO:0016021]; plasma membrane [GO:0005886]; lysyltransferase activity [GO:0050071]; lipid metabolic process [GO:0006629]; response to antibiotic [GO:0046677]/LPG synthase family
334	Eab7_2643	Nucleotide-diphospho-sugar transferases	No results	Glycosyl transferas	1,3-glucuronyltransferase		Glyco_tranf_GTA_type	No results	No results
335	Eab7_2648	Uncharacterised membrane protein YitT	YitT_membrane	No results	No results		YitT_membrane	transmembrane_domain	integral component of membrane [GO:0016021]
336	Eab7_2652	Ribosome maturation factor RimP, C-terminal	No results	Ribosome maturation factor RimP			No results	No results	integral component of membrane [GO:0016021]
337	Eab7_2661	YycC-like protein	YycC	No results	No results		YycC	No results	No results
338	Eab7_2669	hydrolase activity	Metallophos_2	No results	YfcE-like		Metallophos~MPP_superfamily	Metallophos_2	hydrolase activity [GO:0016787]/DOMAIN 1 187 Metallophos_2. {ECO:0000259|Pfam:PF12850}.
339	Eab7_2676	DUF485	DUF485	No results	LacY-like proton/sugar symporter		DUF485	DUF485	integral component of membrane [GO:0016021]
340	Eab7_2678	transmembrane protein TauE-like	TauE	No results	No results		TauE	TauE	integral component of membrane [GO:0016021]; plasma membrane [GO:0005886]/4-toluene sulfonate uptake permease (TSUP) (TC 2.A.102) family
341	Eab7_2681	Tetratricopeptide-like helical domain	TPR_16	No results	Tetratricopeptide repeat (TPR)		TPR_11	No results	No results
342	Eab7_2683	DUF1836	DUF1836	No results	Calmodulin-like		HTH_MerR-SF	DUF1836	No results
343	Eab7_2693	Cytochrome c oxidase, subunit III, 4-helical bundle	Abhydrolase_5	Uncharacterized protein	Glycerol-3-phosphate transporter		DUF420	transmembrane_domain	cytochrome-c oxidase activity [GO:0004129]; respiratory electron transport chain [GO:0022904]
344	Eab7_2695	DUF1499	DUF1499	No results	No results		DUF1499	No results	No results
345	Eab7_2712	Putative phosphate transport regulator	PhoU_div	No results	PhoU-like		PhoU_div	No results	No results
346	Eab7_2715	DUF1806	DUF1806	Stage II sporulation protein Q	Hypothetical protein YojF		DUF1806	DUF1806	No results
347	Eab7_2727	Alpha/Beta hydrolase fold	No results	Lysophospholipase-alpha/beta hydrolase superfamily	Atu1826-like		Abhydrolase	transmembrane_domain	DOMAIN 60 217 Abhydrolase_5. {ECO:0000259|Pfam:PF12695}.
348	Eab7_2737	Alpha/Beta hydrolase fold	Abhydrolase_1	Lysophospholipas	alpha/beta-Hydrolases		Abhydrolase_1	Abhydrolase_1	DOMAIN 39 244 AB hydrolase-1 (Alpha/Beta hydrolase fold 1). {ECO:0000259|Pfam:PF12697}.
349	Eab7_2738	Ferric reductase transmembrane component-like domain	Ferric_reduct	No results	Cytochrome b of cytochrome bc1 complex Ubiquinol-cytochrome c reductase			Ferric_reduct	DOMAIN 23 138 Ferric oxidoreductase. {ECO:0000259|Pfam:PF01794}.
350	Eab7_2745	DUF3817	DUF3817	No results	No results		DUF3817	DUF3817	DOMAIN 7 93 DUF3817. {ECO:0000259|Pfam:PF12823}.
351	Eab7_2757	Pectate lyase superfamily protein	Pectate_lyase_3	Glycoside hydrolase family 55	Pectin lyase-like		Pectate_lyase_3	Pectate_lyase_3	No results
352	Eab7_2758	Putative peptidoglycan binding	PG_binding_2	No results	N-terminal nucleophile aminohydrolases (Ntn hydrolases)		DUF1028~PG_binding_2	PG_binding_2	DOMAIN 206 270 PG_binding_2. {ECO:0000259|Pfam:PF08823}.
353	Eab7_2772	START-like domain	No results	No results	Pathogenesis-related protein 10 (PR10)-like		SRPBCC	No results	No results
354	Eab7_2773	metal ion binding	RimK	Alpha-L-glutamate ligase-RimK family	BC ATP-binding domain-like		RimK	RimK	ATP binding [GO:0005524]; metal ion binding [GO:0046872]/DOMAIN 100 310 ATP-grasp. {ECO:0000259|PROSITE:PS50975}.
355	Eab7_2775	DUF975	DUF975	No results	No results		DUF975	DUF975	integral component of membrane [GO:0016021]
356	Eab7_2776	DUF2325	DUF2325	No results	No results		DUF2325	DUF2325	No results
357	Eab7_2777	DUF817	DUF817	No results	No results		DUF817	No results	integral component of membrane [GO:0016021]
358	Eab7_2785	ABC-2 family transporter protein	ABC2_membrane_2	No results	No results		No results	ABC2_membrane_2	integral component of membrane [GO:0016021]; transport [GO:0006810]
359	Eab7_2789	Uracil-DNA glycosylase-like	UDG	No results	Uracil-DNA glycosylase-like		No results	UDG	DOMAIN 50 238 UDG. {ECO:0000259|Pfam:PF03167}.
360	Eab7_2797	DUF1801	DUF1801	No results	YdhG-like		DUF1801	DUF1801	DOMAIN 26 128 DUF1801. {ECO:0000259|Pfam:PF08818}.
361	Eab7_2803	Polysaccharide pyruvyl transferase	PS_pyruv_trans	No results	No results		Glycosyltransferase_GTB_type~Fez1	PS_pyruv_trans	DOMAIN 90 300 PS_pyruv_trans. {ECO:0000259|Pfam:PF04230}.
362	Eab7_2813	Cryptochrome/DNA photolyase, FAD-binding domain	DPRP	No results	Cryptochrome/photolyase FAD-binding domain		DPRP	FAD_binding_7	No results
363	Eab7_2816	Major facilitator superfamily	MFS_1	Uncharacterized protein MHJ_0132	Glycerol-3-phosphate transporter			MFS_1	integral component of membrane [GO:0016021]; transmembrane transport [GO:0055085]
364	Eab7_2818	Tubby C-terminal-like domain	No results	No results	Tubby C-terminal domain-like		LOR	No results	No results
365	Eab7_2819	LURP1-related protein domain	LOR	No results	Tubby C-terminal domain-like		LOR	LOR	DOMAIN 7 146 LOR. {ECO:0000259|Pfam:PF04525}.
366	Eab7_2824	DUF4317	DUF4317	No results	No results		DUF4317	DUF4317	No results
367	Eab7_2829	YyzF-like protein	YyzF	No results	No results		YyzF	No results	No results
368	Eab7_2832	Regulatory protein YycH-like	YycI	No results	No results		YycI	YycI	integral component of membrane [GO:0016021]/DOMAIN 36 262 YycI. {ECO:0000259|Pfam:PF09648}.
369	Eab7_2845	DUF951	DUF951	No results	RBP12 subunit of RNA polymerase II		DUF951	No results	No results
370	Eab7_2855	Protein Veg	VEG	Uncharacterized protein	No results		VEG	VEG	No results
