# Supplementary material for: Functional annotation of hypothetical proteins from the Exiguobacterium antarcticum strain B7 reveals proteins involved in adaptation to extreme environments, including high arsenic resistance
Source: PLoS One. 2018 Jun 25;13(6):e0198965. doi: 10.1371/journal.pone.0198965 (PMC6016940; doi:10.1371/journal.pone.0198965)
Supplement: S5 Table — (XLSX) [file pone.0198965.s007.xlsx]

## Sheet: Sheet2
S5 Table. Results of the blastp search for similar sequences against non-reduntant (nr) database
CDS with unknown function in other organisms of the genus
CDS ID	Organism	Query cover	e-value	Score (bits)	Identity	Product
Eab7_0026	Exiguobacterium sp. KRL4	1	2e-75	227	1	hypothetical protein
	Exiguobacterium sibiricum 255-15	1	2e-74	224	0.99	hypothetical protein
	Exiguobacterium undae	1	2e-74	224	0.99	hypothetical protein
	Exiguobacterium sp. N4-1P	1	3e-74	224	0.98	hypothetical protein
	Exiguobacterium sp. MH3	1	6e-74	223	0.98	hypothetical protein
Eab7_0143*	Exiguobacterium sp. KRL4	1	6e-108	315	0.84	hypothetical protein
Eab7_0636	Exiguobacterium sp. KRL4	0.93	0.0	585	0.99	Hypothetical protein
	Exiguobacterium undae	0.93	0.0	535	0.94	Hypothetical protein
	Exiguobacterium sibiricum 255-15	0.93	0.0	533	0.93	Hypothetical protein
Eab7_0783	Exiguobacterium undae	1	0.0	745	0.9	hypothetical protein
Eab7_0806	Exiguobacterium sp. KRL4	1	4e-163	459	0.96	hypothetical protein
Eab7_0823	Exiguobacterium undae	0.97	1e-134	383	0.96	hypothetical protein
	Exiguobacterium sibiricum	0.97	2e-134	383	0.96	hypothetical protein
	Exiguobacterium sp. KRL4	0.97	8e-133	379	0.94	hypothetical protein
Eab7_1031	Exiguobacterium undae	1	0.0	766	0.99	hypothetical protein
	Exiguobacterium sp. KRL4	1	0.0	762	0.98	hypothetical protein
	Exiguobacterium sibiricum 255-15	1	0.0	760	0.97	hypothetical protein
	Exiguobacterium enclense	1	0.0	725	0.92	hypothetical protein
	Exiguobacterium sp. BMC-KP	1	0.0	725	0.92	hypothetical protein
Eab7_1085	Exiguobacterium undae	1	6e-92	273	0.92	hypothetical protein
	Exiguobacterium sp. KRL4	1	5e-83	250	0.92	hypothetical protein
Eab7_1169	Exiguobacterium sibiricum	1	6e-65	193	0.93	hypothetical protein
Eab7_1319	Exiguobacterium undae	1	1e-122	352	0.91	hypothetical protein
Eab7_1322*	Exiguobacterium undae	0.83	1e-45	160	0.83	hypothetical protein
Eab7_1355	Exiguobacterium undae	1	9e-150	424	0.92	hypothetical protein
	Exiguobacterium sibiricum	1	2e-148	420	0.91	hypothetical protein
	Exiguobacterium sp. KRL4	1	6e-147	417	0.91	hypothetical protein
Eab7_1390	Exiguobacterium sibiricum	1	9e-77	231	0.9	hypothetical protein
	Exiguobacterium sp. KRL4	1	1e-75	229	0.9	hypothetical protein
Eab7_1403	Exiguobacterium sibiricum 255-15	1	1e-123	354	0.94	hypothetical protein
Eab7_1409	Exiguobacterium sibiricum 255-15	1	4e-116	334	0.97	protein of unknown function DUF1572
	Exiguobacterium sp. KRL4	1	1e-115	333	0.96	DUF1572 domain-containing protein
	Exiguobacterium oxidotolerans	0.99	3e-114	330	0.96	DUF1572 domain-containing protein
	Exiguobacterium undae	1	5e-113	327	0.95	DUF1572 domain-containing protein
	Exiguobacterium sp. N4-1P	0.99	8e-113	326	0.95	DUF1572 domain-containing protein
Eab7_1498	Exiguobacterium sp. KRL4	1	0.0	921	0.96	hypothetical protein
Eab7_1499	Exiguobacterium sp. KRL4	1	4e-111	322	0.93	hypothetical protein
Eab7_1515	Exiguobacterium undae	1	8e-76	228	0.96	hypothetical protein
	Exiguobacterium sp. KRL4	1	9e-73	221	0.94	hypothetical protein
Eab7_1554	Exiguobacterium sp. KRL4	0.9	1e-172	484	1	hypothetical protein
	Exiguobacterium undae	0.9	3e-170	478	0.99	hypothetical protein
	Exiguobacterium sibiricum 255-15	0.9	2e-169	476	0.98	protein of unknown function DUF28
	Exiguobacterium indicum	0.9	1e-166	469	0.96	hypothetical protein
	Exiguobacterium sp. MH3	0.9	1e-165	467	0.95	hypothetical protein
Eab7_1669	Exiguobacterium sp. KRL4	1	0.0	652	0.95	hypothetical protein
Eab7_2007	Exiguobacterium sp. KRL4	1	6e-150	423	1	hypothetical protein
	Exiguobacterium sibiricum	1	2e-147	416	0.98	hypothetical protein
	Exiguobacterium undae	1	9e-147	415	0.98	hypothetical protein
	Exiguobacterium acetylicum	1	2e-146	414	0.97	hypothetical protein
	Exiguobacterium sp. U13-1	1	1e-145	412	0.97	hypothetical protein
Eab7_2065	Exiguobacterium undae	1	4e-68	208	0.98	hypothetical protein
	Exiguobacterium sp. KRL4	1	1e-67	207	0.97	hypothetical protein
Eab7_2103	Exiguobacterium sibiricum 255-15	1	6e-65	200	1	hypothetical protein
	Exiguobacterium acetylicum	1	6e-65	200	1	hypothetical protein
	Exiguobacterium sp. BMC-KP	1	6e-65	200	1	hypothetical protein
	Exiguobacterium sp. Leaf196	1	6e-65	200	1	hypothetical protein
	Exiguobacterium enclense	1	6e-65	200	1	hypothetical protein
Eab7_2173	Exiguobacterium sp. KRL4	1	8e-104	302	0.98	hypothetical protein
	Exiguobacterium sibiricum	1	2e-99	291	0.95	hypothetical protein
	Exiguobacterium undae	1	2e-99	291	0.94	hypothetical protein
Eab7_2221**	NA
Eab7_2372	Exiguobacterium undae	1	6e-78	234	0.97	hypothetical protein
	Exiguobacterium sp. KRL4	1	2e-77	232	0.97	hypothetical protein
	Exiguobacterium sibiricum	1	6e-76	229	0.95	hypothetical protein
Eab7_2518*	Exiguobacterium sibiricum	1	2e-159	427	0.79	hypothetical protein
Eab7_2581	Exiguobacterium sp. KRL4	1	0.0	525	0.97	hypothetical protein
Eab7_2641	Exiguobacterium sp. KRL4	1	0.0	511	0.92	hypothetical protein
Eab7_2712	Exiguobacterium undae	0.93	1e-122	353	0.99	DUF47 domain-containing protein
	Exiguobacterium sibiricum	0.93	2e-122	352	0.98	DUF47 domain-containing protein
	Exiguobacterium sp. KRL4	0.96	1e-121	351	0.95	DUF47 domain-containing protein
	Exiguobacterium sp. BMC-KP	0.93	2e-119	345	0.95	DUF47 domain-containing protein
	Exiguobacterium sp. U13-1	0.93	3e-119	345	0.95	DUF47 domain-containing protein
Eab7_2789	Exiguobacterium sibiricum	0.99	2e-167	471	0.93	hypothetical protein
	Exiguobacterium undae	1	3e-167	470	0.92	hypothetical protein
	Exiguobacterium sp. KRL4	0.99	5e-167	469	0.92	hypothetical protein
Eab7_2819	Exiguobacterium sp. KRL4	1	8e-106	308	0.91	hypothetical protein
	Exiguobacterium undae	1	7e-104	303	0.9	hypothetical protein
Eab7_2832	Exiguobacterium sp. KRL4	1	0.0	561	0.98	hypothetical protein
	Exiguobacterium sibiricum	1	0.0	518	0.93	hypothetical protein
	Exiguobacterium undae	1	0.0	514	0.93	hypothetical protein
Eab7_2855	Exiguobacterium sibiricum 255-15	1	6e-50	160	0.99	hypothetical protein
	Exiguobacterium sp. MH3	1	6e-50	160	0.99	hypothetical protein
	Exiguobacterium sp. RIT341	1	6e-50	160	0.99	hypothetical protein
	Exiguobacterium acetylicum	1	6e-50	160	0.99	hypothetical protein
	Exiguobacterium sp. BMC-KP	1	6e-50	160	0.99	hypothetical protein
* Identity < 90%
** No hits found with another strain of the Exiguobacterium genus
CDS with predicted function in other organisms of the genus
CDS	Organism	Query cover	e-value	Score (bits)	Identidad	Product
Eab7_0139	Exiguobacterium sibiricum 255-15	1	0.0	577	0.99	TIGR00159 family protein
	Exiguobacterium undae	1	0.0	577	0.99	TIGR00159 family protein
	Exiguobacterium sp. BMC-KP	1	0.0	575	0.99	TIGR00159 family protein
	Exiguobacterium sp. KRL4	1	0.0	575	0.99	TIGR00159 family protein
	Exiguobacterium undae	1	0.0	573	0.99	TIGR00159 family protein
Eab7_0150	Exiguobacterium sibiricum	0.99	6e-160	452	0.98	polyphosphate--nucleotide phosphotransferase
	Exiguobacterium undae	1	2e-159	451	0.98	polyphosphate--nucleotide phosphotransferase
	Exiguobacterium sp. KRL4	1	1e-158	449	0.98	polyphosphate--nucleotide phosphotransferase
Eab7_0152	Exiguobacterium undae	1	8e-91	268	0.98	EamA-like transporter family protein
	Exiguobacterium sibiricum	1	2e-90	267	0.97	EamA-like transporter family protein
	Exiguobacterium sp. KRL4	1	8e-90	266	0.96	EamA-like transporter family protein
	Exiguobacterium oxidotolerans	0.99	9e-83	248	0.9	EamA-like transporter family protein
Eab7_0154	Exiguobacterium sp. KRL4	1	2e-101	296	0.99	EamA-like transporter family protein
	Exiguobacterium undae	1	3e-100	293	0.98	EamA-like transporter family protein
	Exiguobacterium sibiricum 255-15	1	2e-99	292	0.97	EamA-like transporter family protein
	Exiguobacterium oxidotolerans	1	2e-94	278	0.92	EamA-like transporter family protein
	Exiguobacterium sp. N4-1P	1	4e-94	278	0.92	EamA-like transporter family protein
Eab7_0255	Exiguobacterium sp. KRL4	1	0.0	881	0.98	HlyC/CorC family transporter
	Exiguobacterium undae	1	0.0	873	0.97	HlyC/CorC family transporter
	Exiguobacterium sibiricum	1	0.0	870	0.97	HlyC/CorC family transporter
	Exiguobacterium sp. N4-1P	1	0.0	836	0.96	HlyC/CorC family transporter
	Exiguobacterium oxidotolerans	1	0.0	834	0.95	HlyC/CorC family transporter
Eab7_0278	Exiguobacterium undae	1	2e-139	395	0.98	shikimate kinase
	Exiguobacterium sibiricum	1	4e-138	392	0.98	shikimate kinase
	Exiguobacterium sp. KRL4	1	5e-138	392	0.98	shikimate kinase
Eab7_0284	Exiguobacterium sibiricum	1	1e-91	273	0.96	DeoR family transcriptional regulator
Eab7_0378	Exiguobacterium sibiricum	1	2e-91	270	0.99	EamA-like transporter family protein
	Exiguobacterium sp. KRL4	1	8e-91	268	0.98	EamA-like transporter family protein
	Exiguobacterium undae	1	2e-82	247	0.96	EamA-like transporter family protein
Eab7_0379	Exiguobacterium sp. KRL4	1	2e-91	483	0.95	EamA-like transporter family protein
	Exiguobacterium sibiricum	1	1e-88	476	0.92	EamA-like transporter family protein
	Exiguobacterium undae	1	3e-80	431	0.91	EamA-like transporter family protein
Eab7_0417	Exiguobacterium sp. KRL4	1	2e-172	604	0.98	DUF2382 domain-containing protein
Eab7_0504	Exiguobacterium sp. KRL4	1	6e-58	181	0.94	membrane protein insertion efficiency factor YidD
	Exiguobacterium undae	0.98	6e-55	173	0.9	membrane protein insertion efficiency factor YidD
Eab7_0509	Exiguobacterium sp. KRL4	1	0.0	922	0.99	HlyC/CorC family transporter
	Exiguobacterium undae	1	0.0	916	0.98	HlyC/CorC family transporter
	Exiguobacterium sibiricum 255-15	1	0.0	913	0.98	HlyC/CorC family transporter
	Exiguobacterium sp. KKBO11	0.99	0.0	842	0.92	HlyC/CorC family transporter
	Exiguobacterium indicum	0.99	0.0	842	0.92	HlyC/CorC family transporter
Eab7_0515	Exiguobacterium sibiricum	1	0.0	709	0.92	peptidase M23
Eab7_0609	Exiguobacterium sp. KRL4	1	0.0	596	0.98	EamA/RhaT family transporter
	Exiguobacterium sibiricum	1	0.0	573	0.94	EamA/RhaT family transporter
	Exiguobacterium undae	1	0.0	561	0.95	EamA/RhaT family transporter
Eab7_0622	Exiguobacterium sp. KRL4	1	0.0	605	0.97	TIGR01777 family protein
	Exiguobacterium undae	1	0.0	591	0.95	TIGR01777 family protein
	Exiguobacterium sibiricum	1	0.0	582	0.93	TIGR01777 family protein
Eab7_0655	Exiguobacterium sibiricum 255-15	1	3e-85	253	1	YlbF family regulator
	Exiguobacterium undae	1	3e-85	253	1	YlbF family regulator
	Exiguobacterium sp. KRL4	1	3e-85	253	1	YlbF family regulator
	Exiguobacterium sp. N4-1P	1	1e-79	239	0.94	YlbF family regulator
	Exiguobacterium sp. MH3	1	2e-77	233	0.93	YlbF family regulator
Eab7_0707	Exiguobacterium sp. KRL4	1	0.0	683	0.99	class I SAM-dependent methyltransferase
	Exiguobacterium undae	1	0.0	671	0.98	class I SAM-dependent methyltransferase
	Exiguobacterium sp. N4-1P	1	0.0	668	0.97	class I SAM-dependent methyltransferase
	Exiguobacterium oxidotolerans	1	0.0	667	0.97	class I SAM-dependent methyltransferase
	Exiguobacterium sibiricum 255-15	1	0.0	656	0.95	class I SAM-dependent methyltransferase
Eab7_0714	Exiguobacterium sp. KRL4	1	3e-175	491	0.99	carotenoid biosynthesis protein
	Exiguobacterium undae	1	1e-167	472	0.94	carotenoid biosynthesis protein
	Exiguobacterium sibiricum	0.99	2e-163	461	0.93	carotenoid biosynthesis protein
Eab7_0741	Exiguobacterium undae	1	2e-76	230	1	ribosome silencing factor
	Exiguobacterium sp. KRL4	1	6e-76	230	0.99	ribosome silencing factor
	Exiguobacterium sibiricum	1	7e-73	229	0.95	ribosome silencing factor
	Exiguobacterium sp. N4-1P	1	7e-73	221	0.95	ribosome silencing factor
	Exiguobacterium sp. BMC-KP	1	5e-71	216	0.9	ribosome silencing factor
Eab7_0770	Exiguobacterium undae	1	0.0	647	0.93	PTS sugar transporter subunit IIC
	Exiguobacterium sibiricum	1	0.0	643	0.93	PTS sugar transporter subunit IIC
	Exiguobacterium sp. N4-1P	0.99	0.0	643	0.91	PTS sugar transporter subunit IIC
	Exiguobacterium oxidotolerans	0.99	0.0	641	0.91	PTS sugar transporter subunit IIC
Eab7_0774	Exiguobacterium sp. KRL4	1	0.0	666	0.97	methyltransferase domain-containing protein
	Exiguobacterium undae	1	0.0	641	0.94	methyltransferase domain-containing protein
	Exiguobacterium sibiricum	0.95	0.0	616	0.93	methyltransferase domain-containing protein
Eab7_0789	Exiguobacterium sp. KRL4	1	3e-124	356	0.99	nfeD-like family protein
	Exiguobacterium sibiricum 255-15	0.92	2e-113	328	0.98	hypothetical protein
	Exiguobacterium undae	0.92	4e-112	325	0.97	nfeD-like family protein
Eab7_0807	Exiguobacterium sp. KRL4	1	0.0	711	0.96	Nif3-like dinuclear metal center hexameric protein
Eab7_0861	Exiguobacterium sp. KRL4	1	2e-87	261	1	rhodanese-like domain-containing protein
	Exiguobacterium undae	1	1e-86	259	0.99	rhodanese-like domain-containing protein
	Exiguobacterium sibiricum 255-15	1	7e-86	256	0.98	rhodanese-like domain-containing protein
	Exiguobacterium sp. MH3	1	2e-85	253	0.95	rhodanese-like domain-containing protein
	Exiguobacterium acetylicum	1	2e-85	253	0.95	rhodanese-like domain-containing protein
Eab7_0909	Exiguobacterium sp. KRL4	1	8e-98	286	0.99	BrxA/BrxB family bacilliredoxin
	Exiguobacterium sibiricum	1	1e-97	285	0.99	BrxA/BrxB family bacilliredoxin
	Exiguobacterium sp. N4-1P	1	3e-97	285	0.98	BrxA/BrxB family bacilliredoxin
	Exiguobacterium undae	1	3e-97	285	0.99	BrxA/BrxB family bacilliredoxin
Eab7_0918	Exiguobacterium sp. KRL4	1	0.0	629	0.98	aromatic acid exporter family protein
	Exiguobacterium sibiricum	0.99	0.0	595	0.93	aromatic acid exporter family protein
	Exiguobacterium undae	1	0.0	591	0.91	aromatic acid exporter family protein
	Exiguobacterium sp. N4-1P	0.98	0.0	575	0.91	aromatic acid exporter family protein
Eab7_0931	Exiguobacterium sp. KRL4	1	0.0	575	0.98	EamA/RhaT family transporter
	Exiguobacterium undae	1	0.0	548	0.96	EamA/RhaT family transporter
	Exiguobacterium sibiricum	1	0.0	543	0.95	EamA/RhaT family transporter
	Exiguobacterium oxidotolerans	0.99	0.0	532	0.9	EamA/RhaT family transporter
Eab7_1015	Exiguobacterium sp. KRL4	1	5e-99	289	1	master regulator for biofilm formation
	Exiguobacterium sibiricum 255-15	1	5e-99	289	1	conserved hypothetical protein
	Exiguobacterium sp. N4-1P	1	6e-99	289	0.99	master regulator for biofilm formation
	Exiguobacterium undae	1	2e-98	288	0.99	master regulator for biofilm formation
	Exiguobacterium acetylicum	1	1e-97	286	0.98	master regulator for biofilm formation
Eab7_1052	Exiguobacterium sp. KRL4	1	0.0	654	0.98	site-specific recombinase
	Exiguobacterium undae	1	0.0	647	0.97	hypothetical protein
	Exiguobacterium sibiricum 255-15	1	0.0	646	0.96	hypothetical protein
Eab7_1094	Exiguobacterium sibiricum 255-15	1	0.0	588	0.9	SMI1/KNR4 family protein
Eab7_1187	Exiguobacterium undae	1	2e-123	353	1	GrpB family protein
Eab7_1213	Exiguobacterium sp. N4-1P	1	6e-174	492	0.93	EamA family transporter
	Exiguobacterium sibiricum 255-15	1	2e-173	490	0.93	EamA family transporter
	Exiguobacterium sp. KRL4	1	2e-168	478	0.92	EamA family transporter
	Exiguobacterium oxidotolerans	1	5e-167	474	0.94	EamA family transporter
	Exiguobacterium undae	1	4e-166	472	0.92	EamA family transporter
Eab7_1218	Exiguobacterium sibiricum	1	0.0	545	0.91	SMI1/KNR4 family protein
Eab7_1252	Exiguobacterium sibiricum	1	6e-88	261	0.96	VOC family protein
	Exiguobacterium undae	1	2e-86	257	0.94	VOC family protein
Eab7_1290	Exiguobacterium sp. KRL4	0.95	0.0	682	0.95	diguanylate cyclase
Eab7_1307	Exiguobacterium sibiricum	0.98	0.0	535	0.93	multidrug resistance efflux transporter family protein
Eab7_1311	Exiguobacterium sp. KRL4	0.98	0.0	553	0.9	sensor domain-containing diguanylate cyclase
Eab7_1321	Exiguobacterium undae	0.99	0.0	662	0.92	AI-2E family transporter
	Exiguobacterium sibiricum	0.99	0.0	655	0.92	AI-2E family transporter
	Exiguobacterium sp. KRL4	1	0.0	637	0.92	AI-2E family transporter
Eab7_1333	Exiguobacterium sibiricum 255-15	1	2e-66	204	0.94	ArsR family transcriptional regulator
	Exiguobacterium undae	1	4e-64	198	0.9	ArsR family transcriptional regulator
Eab7_1362	Exiguobacterium sp. KRL4	1	4e-121	347	0.97	dihydrofolate reductase
	Exiguobacterium sibiricum 255-15	1	4e-114	330	0.92	bifunctional deaminase-reductase domain protein
	Exiguobacterium undae	1	3e-113	328	0.9	dihydrofolate reductase
Eab7_1372	Exiguobacterium sibiricum	1	6e-73	221	0.96	ArsR family transcriptional regulator
	Exiguobacterium sp. KRL4	1	2e-70	214	0.93	ArsR family transcriptional regulator
Eab7_1406	Exiguobacterium sp. KRL4	0.96	7e-72	219	0.95	glyoxalase
	Exiguobacterium undae	0.96	3e-71	218	0.93	glyoxalase/bleomycin resistance/dioxygenase family protein
	Exiguobacterium sibiricum	0.96	4e-71	217	0.93	glyoxalase/bleomycin resistance/dioxygenase family protein
Eab7_1438	Exiguobacterium sibiricum		2e-144	409	0.97	NAD(P)-dependent oxidoreductase
	Exiguobacterium sp. KRL4	0.99	2e-136	389	0.92	NAD(P)-dependent oxidoreductase
Eab7_1462*	Exiguobacterium sibiricum 255-15	0.99	0.0	1532	0.86	serine/threonine protein kinase
Eab7_1478	Exiguobacterium sp. KRL4	0.88	0.0	554	0.98	WYL domain-containing protein
Eab7_1514	Exiguobacterium sp. KRL4	0.79	2e-83	249	0.98	PH domain-containing protein
	Exiguobacterium undae	0.79	2e-82	247	0.97	PH domain-containing protein
	Exiguobacterium sibiricum	0.79	5e-82	246	0.97	PH domain-containing protein
Eab7_1541	Exiguobacterium sp. KRL4	0.99	0.0	645	0.81	ergothioneine biosynthesis protein EgtB
Eab7_1581	Exiguobacterium sp. KRL4	1	0.0	1222	0.96	bifunctional diguanylate cyclase/phosphodiesterase
Eab7_1590	Exiguobacterium sp. KRL4	1	3e-166	467	0.99	hypothetical protein
	Exiguobacterium sibiricum	1	8e-163	458	0.97	membrane protein
	Exiguobacterium undae	1	2e-148	422	0.94	membrane protein
Eab7_1596	Exiguobacterium sp. KRL4	0.97	0.0	868	0.98	HlyC/CorC family transporter
	Exiguobacterium undae	0.96	0.0	803	0.92	HlyC/CorC family transporter
	Exiguobacterium sibiricum	0.96	0.0	800	0.91	HlyC/CorC family transporter
Eab7_1603	Exiguobacterium sibiricum 255-15	1	0.0	778	0.96	transposase
	Exiguobacterium undae	1	0.0	773	0.95	transposase
	Exiguobacterium acetylicum	1	0.0	768	0.93	transposase
	Exiguobacterium sp. KRL4	1	0.0	760	0.95	transposase
	Exiguobacterium sp. ZWU0009	1	0.0	756	0.93	transposase
Eab7_1639	Exiguobacterium sibiricum 255-15	1	3e-123	353	1	ubiquinol-cytochrome c reductase iron-sulfur subunit
	Exiguobacterium sp. KRL4	1	3e-123	353	1	ubiquinol-cytochrome c reductase iron-sulfur subunit
	Exiguobacterium undae	1	3e-122	350	0.99	ubiquinol-cytochrome c reductase iron-sulfur subunit
	Exiguobacterium sp. MH3	1	6e-122	349	0.99	ubiquinol-cytochrome c reductase iron-sulfur subunit
	Exiguobacterium acetylicum	1	6e-122	349	0.99	ubiquinol-cytochrome c reductase iron-sulfur subunit
Eab7_1666	Exiguobacterium sp. KRL4	1	0.0	602	0.99	MerR family DNA-binding transcriptional regulator
	Exiguobacterium undae	1	0.0	587	0.96	MerR family DNA-binding transcriptional regulator
	Exiguobacterium sibiricum	1	0.0	585	0.95	MerR family DNA-binding transcriptional regulator
	Exiguobacterium sp. N4-1P	1	0.0	556	0.9	MerR family DNA-binding transcriptional regulator
Eab7_1668	Exiguobacterium sp. KRL4	1	0.0	973	0.98	ATP-dependent DNA helicase RecQ
Eab7_1675	Exiguobacterium sp. KRL4	1	8e-173	484	1	GntR family transcriptional regulator
	Exiguobacterium sibiricum 255-15	1	1e-171	481	0.99	GntR family transcriptional regulator
	Exiguobacterium sp. N4-1P	1	3e-171	479	0.99	GntR family transcriptional regulator
	Exiguobacterium undae	1	4e-171	479	0.99	GntR family transcriptional regulator
	Exiguobacterium indicum	1	2e-170	478	0.98	GntR family transcriptional regulator
Eab7_1682	Exiguobacterium sp. KRL4	1	0.0	824	0.99	insulinase family protein
Eab7_1689	Exiguobacterium sp. KRL4	1	8e-65	199	1	50S ribosomal protein L7ae
	Exiguobacterium sibiricum 255-15	1	5e-64	197	0.99	ribosomal protein L7Ae/L30e/S12e/Gadd45
	Exiguobacterium undae	1	5e-64	197	0.99	50S ribosomal protein L7ae
	Exiguobacterium sp. N4-1P	1	5e-62	192	0.96	50S ribosomal protein L7ae
	Exiguobacterium sp. MH3	1	8e-62	192	0.96	hypothetical protein
Eab7_1718	Exiguobacterium sp. KRL4	0.98	0.0	716	0.97	flagellar motor switch phosphatase FliY
	Exiguobacterium undae	0.98	0.0	679	0.93	flagellar motor switch phosphatase FliY
	Exiguobacterium sibiricum	0.98	0.0	669	0.91	flagellar motor switch phosphatase FliY
Eab7_1743	Exiguobacterium sp. KRL4	1	2e-54	172	1	flagellar biosynthesis protein FlhB
	Exiguobacterium sibiricum	1	4e-53	169	0.98	flagellar biosynthesis protein FlhB
	Exiguobacterium undae	1	7e-53	168	0.97	flagellar biosynthesis protein FlhB
Eab7_1766	Exiguobacterium sp. KRL4	1	0.0	1142	0.99	DAK2 domain-containing protein
	Exiguobacterium undae	1	0.0	1124	0.97	DAK2 domain-containing protein
	Exiguobacterium sibiricum	1	0.0	1118	0.97	DAK2 domain-containing protein
	Exiguobacterium sp. N4-1P	1	0.0	1090	0.93	DAK2 domain-containing protein
	Exiguobacterium oxidotolerans	1	0.0	1081	0.93	DAK2 domain-containing protein
Eab7_1781	Exiguobacterium sp. KRL4	1	0.0	1153	0.99	DUF814 domain-containing protein
	Exiguobacterium sibiricum	0.99	0.0	1096	0.95	fibronectin/fibrinogen-binding protein
	Exiguobacterium undae	0.99	0.0	1094	0.95	fibronectin/fibrinogen-binding protein
	Exiguobacterium oxidotolerans	0.99	0.0	1053	0.91	DUF814 domain-containing protein
	Exiguobacterium sp. N4-1P	0.99	0.0	1053	0.91	DUF814 domain-containing protein
Eab7_1829	Exiguobacterium sp. KRL4	1	1e-102	298	0.99	regulator
	Exiguobacterium sibiricum	1	1e-101	296	0.98	hypothetical protein
	Exiguobacterium undae	1	1e-101	296	0.98	hypothetical protein
Eab7_1847	Exiguobacterium sp. KRL4	1	0.0	885	0.99	PhoH family protein
	Exiguobacterium undae	1	0.0	877	0.98	PhoH family protein
	Exiguobacterium sibiricum	1	0.0	873	0.97	PhoH family protein
	Exiguobacterium oxidotolerans	1	0.0	836	0.95	PhoH family protein
	Exiguobacterium sp. N4-1P	1	0.0	833	0.95	PhoH family protein
Eab7_1870	Exiguobacterium sp. KRL4	1	0.0	602	0.99	LysR family transcriptional regulator
	Exiguobacterium sibiricum	1	0.0	600	0.99	LysR family transcriptional regulator
	Exiguobacterium undae	1	0.0	595	0.98	LysR family transcriptional regulator
	Exiguobacterium sp. N4-1P	1	0.0	592	0.97	LysR family transcriptional regulator
	Exiguobacterium acetylicum	1	0.0	584	0.96	LysR family transcriptional regulator
Eab7_1875	Exiguobacterium sp. KRL4	1	0.0	723	0.98	PBS lyase
	Exiguobacterium sibiricum	1	0.0	699	0.93	PBS lyase
	Exiguobacterium undae	1	0.0	696	0.93	PBS lyase
Eab7_1922	Exiguobacterium sp. KRL4	1	0.0	1505	0.99	ATP-dependent RecD-like DNA helicase
	Exiguobacterium undae	1	0.0	1498	0.99	ATP-dependent RecD-like DNA helicase
	Exiguobacterium sibiricum	1	0.0	1490	0.98	ATP-dependent RecD-like DNA helicase
	Exiguobacterium oxidotolerans	1	0.0	1469	0.96	ATP-dependent RecD-like DNA helicase
	Exiguobacterium sp. N4-1P	1	0.0	1443	0.96	ATP-dependent RecD-like DNA helicase
Eab7_1928	Exiguobacterium sp. KRL4	1	0.0	889	0.99	replication-associated recombination protein A
	Exiguobacterium undae	1	0.0	889	0.99	replication-associated recombination protein A
	Exiguobacterium sibiricum	1	0.0	875	0.97	replication-associated recombination protein A
	Exiguobacterium oxidotolerans	1	0.0	847	0.94	replication-associated recombination protein A
	Exiguobacterium sp. N4-1P	1	0.0	844	0.93	replication-associated recombination protein A
Eab7_1950	Exiguobacterium sp. KRL4	1	1e-123	354	0.99	transcription repressor NadR
	Exiguobacterium undae	0.99	2e-113	328	0.91	transcription repressor NadR
	Exiguobacterium sibiricum	0.99	1e-112	327	0.91	transcription repressor NadR
Eab7_1971	Exiguobacterium sp. KRL4	1	0.0	1115	0.99	type II secretion system protein GspE
	Exiguobacterium sibiricum	1	0.0	1105	0.99	type II secretion system protein GspE
	Exiguobacterium undae	1	0.0	1099	0.98	type II secretion system protein GspE
	Exiguobacterium oxidotolerans	1	0.0	1056	0.95	type II secretion system protein GspE
	Exiguobacterium sp. N4-1P	1	0.0	1054	0.95	type II secretion system protein GspE
Eab7_1974	Exiguobacterium sp. KRL4	1	5e-121	347	0.99	prepilin-type cleavage/methylation domain-containing protein
	Exiguobacterium undae	1	2e-101	298	0.91	prepilin-type cleavage/methylation domain-containing protein
Eab7_2029	Exiguobacterium undae	1	0.0	783	0.96	ABC transporter permease
Eab7_2032	Exiguobacterium sp. KRL4	1	0.0	511	1	RNA methyltransferase
	Exiguobacterium sibiricum	1	4e-179	501	0.98	RNA methyltransferase
	Exiguobacterium sp. N4-1P	1	2e-177	496	0.96	RNA methyltransferase
	Exiguobacterium undae	1	2e-177	496	0.96	RNA methyltransferase
Eab7_2049	Exiguobacterium undae	1	0.0	1175	0.97	sensor histidine kinase
	Exiguobacterium sp. KRL4	1	0.0	1130	0.95	sensor histidine kinase
	Exiguobacterium sibiricum	1	0.0	1116	0.94	sensor histidine kinase
	Exiguobacterium oxidotolerans	1	0.0	1089	0.92	sensor histidine kinase
	Exiguobacterium sp. N4-1P	1	0.0	1087	0.92	sensor histidine kinase
Eab7_2066	Exiguobacterium undae	1	0.0	882	0.99	CBS domain-containing protein
	Exiguobacterium sp. KRL4	1	0.0	880	0.99	CBS domain-containing protein
	Exiguobacterium sibiricum	1	0.0	880	0.99	CBS domain-containing protein
	Exiguobacterium oxidotolerans	1	0.0	873	0.98	CBS domain-containing protein
	Exiguobacterium sp. N4-1P	1	0.0	870	0.98	CBS domain-containing protein
Eab7_2073	Exiguobacterium sp. KRL4	1	0.0	605	0.98	class I SAM-dependent methyltransferase
	Exiguobacterium undae	1	0.0	588	0.96	class I SAM-dependent methyltransferase
	Exiguobacterium sibiricum	1	0.0	583	0.94	class I SAM-dependent methyltransferase
	Exiguobacterium sp. N4-1P	1	0.0	568	0.91	class I SAM-dependent methyltransferase
	Exiguobacterium oxidotolerans	1	0.0	566	0.9	class I SAM-dependent methyltransferase
Eab7_2119	Exiguobacterium sp. KRL4	1	0.0	840	0.98	NAD(P)/FAD-dependent oxidoreductase
	Exiguobacterium undae	0.99	0.0	823	0.96	NAD(P)/FAD-dependent oxidoreductase
	Exiguobacterium sibiricum	0.99	0.0	820	0.96	NAD(P)/FAD-dependent oxidoreductase
	Exiguobacterium oxidotolerans	1	0.0	804	0.93	NAD(P)/FAD-dependent oxidoreductase
	Exiguobacterium sp. N4-1P	1	0.0	803	0.93	NAD(P)/FAD-dependent oxidoreductase
Eab7_2195	Exiguobacterium sp. KRL4	1	5e-103	300	0.99	DinB family protein
Eab7_2247	Exiguobacterium sp. KRL4	1	0.0	677	0.99	YvcK family protein
	Exiguobacterium sibiricum	1	0.0	671	0.98	YvcK family protein
	Exiguobacterium undae	1	0.0	670	0.98	YvcK family protein
	Exiguobacterium sp. N4-1P	1	0.0	646	0.94	YvcK family protein
	Exiguobacterium sp. RIT341	1	0.0	640	0.92	YvcK family protein
Eab7_2260	Exiguobacterium sp. KRL4	1	0.0	740	0.96	PDZ domain-containing protein
Eab7_2266	Exiguobacterium sp. KRL4	1	0.0	569	0.99	YitT family protein
	Exiguobacterium undae	1	0.0	565	0.98	YitT family protein
	Exiguobacterium sibiricum	1	0.0	564	0.98	YitT family protein
	Exiguobacterium sp. MH3	1	0.0	556	0.96	YitT family protein
	Exiguobacterium acetylicum	1	0.0	556	0.96	YitT family protein
Eab7_2301	Exiguobacterium sp. KRL4	1	0.0	575	0.99	YitT family protein
	Exiguobacterium sibiricum	1	0.0	575	0.98	YitT family protein
	Exiguobacterium undae	1	0.0	573	0.98	YitT family protein
	Exiguobacterium oxidotolerans	1	3e-176	497	0.94	YitT family protein
	Exiguobacterium sp. BMC-KP	1	5e-168	476	0.9	YitT family protein
Eab7_2309	Exiguobacterium sp. KRL4	1	1e-91	270	0.99	flagellar protein FlgN
Eab7_2341	Exiguobacterium undae	1	0.0	1171	0.93	ABC transporter permease
	Exiguobacterium sp. KRL4	1	0.0	1186	0.92	ABC transporter permease
	Exiguobacterium sibiricum	1	0.0	1161	0.9	ABC transporter permease
Eab7_2389	Exiguobacterium sp. KRL4	1	0.0	1368	0.97	thioredoxin domain-containing protein
Eab7_2406	Exiguobacterium sp. KRL4	1	0.0	681	0.9	peptidoglycan bridge formation glycyltransferase FemA/FemB family protein
Eab7_2419	Exiguobacterium sp. KRL4	0.94	0.0	526	0.95	carbamoyl phosphate synthase
Eab7_2464	Exiguobacterium sibiricum	1	1e-47	156	0.94	DNA-directed RNA polymerase subunit beta
Eab7_2498	Exiguobacterium sibiricum	1	0.0	665	0.96	ABC transporter permease
	Exiguobacterium sp. KRL4	1	0.0	662	0.95	ABC transporter permease
	Exiguobacterium undae	1	0.0	640	0.91	ABC transporter permease
Eab7_2499	Exiguobacterium sp. KRL4	1	0.0	829	0.92	sensor histidine kinase
Eab7_2500	Exiguobacterium sp. KRL4	1	3e-144	410	0.92	DNA-binding response regulator
	Exiguobacterium undae	1	2e-143	408	0.91	DNA-binding response regulator
Eab7_2549	Exiguobacterium undae	0.93	1e-98	289	0.93	heme-degrading domain-containing protein
Eab7_2599	Exiguobacterium sp. KRL4	1	4e-137	390	0.98	flavin reductase family protein
	Exiguobacterium undae	1	3e-135	385	0.96	flavin reductase family protein
	Exiguobacterium sibiricum	1	3e-131	375	0.93	flavin reductase family protein
Eab7_2611	Exiguobacterium undae	1	4e-102	297	0.99	tRNA (adenosine(37)-N6)-threonylcarbamoyltransferase complex ATPase subunit type 1 TsaE
	Exiguobacterium sp. KRL4	0.98	2e-96	283	0.94	tRNA (adenosine(37)-N6)-threonylcarbamoyltransferase complex ATPase subunit type 1 TsaE
	Exiguobacterium sibiricum	1	2e-96	283	0.93	tRNA (adenosine(37)-N6)-threonylcarbamoyltransferase complex ATPase subunit type 1 TsaE
Eab7_2638	Exiguobacterium sibiricum	1	3e-126	361	1	YbjN domain-containing protein
	Exiguobacterium sp. KRL4	1	2e-125	358	0.99	YbjN domain-containing protein
	Exiguobacterium undae	1	2e-125	358	0.99	YbjN domain-containing protein
	Exiguobacterium oxidotolerans	1	6e-112	325	0.9	YbjN domain-containing protein
Eab7_2678	Exiguobacterium sibiricum	1	6e-164	465	0.96	sulfite exporter TauE/SafE family protein
	Exiguobacterium sp. KRL4	0.99	2e-162	461	0.96	sulfite exporter TauE/SafE family protein
	Exiguobacterium undae	1	5e-160	455	0.94	sulfite exporter TauE/SafE family protein
	Exiguobacterium sp. N4-1P	0.98	4e-151	432	0.91	sulfite exporter TauE/SafE family protein
	Exiguobacterium oxidotolerans	0.98	5e-151	432	0.91	sulfite exporter TauE/SafE family protein
Eab7_2737	Exiguobacterium sp. KRL4	1	4e-175	491	0.9	alpha/beta hydrolase
	Exiguobacterium undae	1	9e-175	491	0.9	alpha/beta hydrolase
Eab7_2816	Exiguobacterium undae	0.89	2e-107	322	0.99	MFS transporter
	Exiguobacterium sibiricum	0.89	3e-106	319	0.99	MFS transporter
	Exiguobacterium sp. KRL4	0.89	3e-106	319	0.99	MFS transporter
	Exiguobacterium sp. N4-1P	0.89	9e-106	314	0.97	MFS transporter
	Exiguobacterium oxidotolerans	0.89	5e-104	313	0.97	MFS transporter
* Identity < 90%
