# Supplementary material for: Functional annotation of hypothetical proteins from the Exiguobacterium antarcticum strain B7 reveals proteins involved in adaptation to extreme environments, including high arsenic resistance
Source: PLoS One. 2018 Jun 25;13(6):e0198965. doi: 10.1371/journal.pone.0198965 (PMC6016940; doi:10.1371/journal.pone.0198965)
Supplement: S6 Table — (XLSX) [file pone.0198965.s008.xlsx]

## Sheet: Folha1
S6 Table. Result of essential gene prediction using DEG.
Your Query Protein	No. of homologs in DEG	DEG AC Number	In this study	DEG prediction
Eab7_0139	1	DEG10170304;	Diadenylate cyclase	Hypothetical protein
Eab7_0707	1	DEG10020160;	S-adenosylmethionine-dependent methyltransferases	Menaquinone biosynthesis methyltransferase
Eab7_0806	1	DEG10170206;	tRNA (adenine-N1-)-methyltransferase	Hypothetical protein
Eab7_1290	2	DEG10470047; DEG10170068;	Diguanylate cyclase (GGDEF domain)	GGDEF domain-containing protein,Hypothetical protein
Eab7_1307	1	DEG10470243;	Multidrug transporter EmrE and related cation transporters [Defense mechanisms]	Membrane protein
Eab7_1311	2	DEG10470047; DEG10170068;	Diguanylate cyclase (GGDEF domain)	GGDEF domain-containing protein,Hypothetical protein
Eab7_1372	1	DEG10470423;	Bacterial regulatory protein/Helix-turn-helix, arsR Family	Transcriptional regulator
Eab7_1438	1	DEG10470452;	Rossmann-fold NAD(P)(+)-binding proteins	Hypothetical protein
Eab7_1581	1	DEG10470047;	Diguanylate cyclase (GGDEF/EAL domain)	GGDEF domain-containing protein
Eab7_1603	1	DEG10470263;	Transposase DNA-binding domain	Transposase
Eab7_1639	1	DEG10470141;	Rieske [2Fe-2S] iron-sulfur protein	Menaquinol-cytochrome C reductase iron-sulfur subunit
Eab7_1668	2	DEG10470137; DEG10020228;	ATP-dependent DNA helicase RecQ	ATP-dependent DNA helicase RecQ,Hypothetical protein, similar to ATP-dependent RNA helicase
Eab7_1682	1	DEG10470326;	Peptidase M16	Zinc protease
Eab7_1689	1	DEG10170165;	Ribosomal protein L7Ae/L30e/S12e/Gadd45 family	Hypothetical protein
Eab7_1766	1	DEG10470334;	Dihydroxyacetone kinase family	Kinase
Eab7_1829	1	DEG10470344;	Control of competence regulator ComK, YlbF/YmcA	Hypothetical protein
Eab7_1870	2	DEG10470352; DEG10470467;	LysR substrate binding domain	LysR family transcriptional regulator,LysR family transcriptional regulator
Eab7_1928	3	DEG10170233; DEG10020026; DEG10170021;	MgsA AAA+ ATPase C terminal	Holliday junction DNA helicase RuvB,DNA polymerase III gamma and tau subunits,DNA polymerase III; gamma and tau subunits, putative
Eab7_2049	3	DEG10170010; DEG10470370; DEG10010262;	Histidine Kinase A	Sensory box histidine kinase VicK, putative;sigma-54-dependent Fis family transcriptional regulator, two-component sensor histidine kinase
Eab7_2247	1	DEG10170074;	2-phospho-L-lactate transferase	Hypothetical protein
Eab7_2266	3	DEG10470187; DEG10470104; DEG10470450;	PDZ domain	Hypothetical protein,membrane protein,Hypothetical protein
Eab7_2301	3	DEG10470187; DEG10470104; DEG10470450;	YitT_membrane Superfamily protein	Hypothetical protein,membrane protein,Hypothetical protein
Eab7_2341	2	DEG10470401; DEG10470428;	FtsX-like permease Family	ABC transporter permease,ABC transporter permease
Eab7_2499	3	DEG10470447; DEG10170010; DEG10010262;	Two-component sensor histidine kinase	Chemotaxis protein,sensory box histidine kinase VicK, putative;two-component sensor histidine kinase
Eab7_2500	5	DEG10170009; DEG10470371; DEG10470507; DEG10010263; DEG10470455;	DNA-binding response regulator	Two-component response regulator, putative;sporulation transcription factor Spo0A; DNA-binding response regulator;two-component response regulator;DNA-binding response regulator
Eab7_2611	2	DEG10170289; DEG10010073;	tRNA A37 threonylcarbamoyladenosine biosynthesis protein TsaE	Hypothetical protein,conserved protein
