# Supplementary material for: Functional annotation of hypothetical proteins from the Exiguobacterium antarcticum strain B7 reveals proteins involved in adaptation to extreme environments, including high arsenic resistance
Source: PLoS One. 2018 Jun 25;13(6):e0198965. doi: 10.1371/journal.pone.0198965 (PMC6016940; doi:10.1371/journal.pone.0198965)
Supplement: S7 Table — (XLSX) [file pone.0198965.s009.xlsx]

## Sheet: Table S7
S7 Table. List of GO terms represented by only one protein for molecular function and biological process.
Molecular Function				Biological process
Locus_tag	GO number	Funcion	Frequency	Locus_tag	GO number	Process	Frequency
Eab7_1462	GO:0008270	zinc ion binding	1	Eab7_0139	GO:0019932	second-messenger-mediated signaling	1
Eab7_0806	GO:0016429	tRNA (adenine-N1-)-methyltransferase activity	1	Eab7_0150	GO:0006797	polyphosphate metabolic process	1
Eab7_2406	GO:0016755	transferase activity, transferring amino-acyl groups	1	Eab7_0770	GO:0009401	phosphoenolpyruvate-dependent sugar phosphotransferase system	1
Eab7_1950	GO:0036094	small molecule binding	1	Eab7_0823	GO:0009264	deoxyribonucleotide catabolic process	1
Eab7_2032	GO:0008173	RNA methyltransferase activity	1	Eab7_1355	GO:0006807	nitrogen compound metabolic process	1
Eab7_2032	GO:0003723	RNA binding	1	Eab7_1541	GO:0052699	ergothioneine biosynthetic process	1
Eab7_0770	GO:0008982	protein-N(PI)-phosphohistidine-sugar phosphotransferase activity	1	Eab7_1743	GO:0009306	protein secretion	1
Eab7_0150	GO:0016776	hosphotransferase activity, phosphate group as acceptor	1	Eab7_1766	GO:0006071	protein secretion	1
Eab7_1319	GO:0016791	phosphatase activity	1	Eab7_2032	GO:0006396	RNA processing	1
Eab7_1639	GO:0016679	oxidoreductase activity, acting on diphenols and related substances as donors	1	Eab7_2073	GO:0006306	DNA methylation	1
Eab7_0139	GO:0016779	nucleotidyltransferase activity	1	Eab7_2247	GO:0008360	regulation of cell shape	1
Eab7_1668	GO:0003676	nucleic acid binding	1	Eab7_2611	GO:0002949	tRNA threonylcarbamoyladenosine modification	1
Eab7_2073	GO:0008170	N-methyltransferase activity	1	Eab7_2816	GO:0055085	tRNA threonylcarbamoyladenosine modification	1
Eab7_1362	GO:0050661	NADP binding	1	Eab7_1362	GO:0009231	riboflavin biosynthetic process
Eab7_1718	GO:0003774	motor activity	1	Eab7_2641	GO:0046677	response to antibiotic	1
Eab7_1682	GO:0004222	metalloendopeptidase activity	1	Eab7_2500	GO:0000160	phosphorelay signal transduction system	1
Eab7_2389	GO:0004571	mannosyl-oligosaccharide 1, 2-alpha-mannosidase activity	1	Eab7_1362	GO:0009165	nucleotide biosynthetic process	1
Eab7_2641	GO:0050071	lysyltransferase activity	1	Eab7_0741	GO:0017148	negative regulation of translation	1
Eab7_1355	GO:0016810	hydrolase activity, acting on carbon-nitrogen (but not peptide) bonds;1	1	Eab7_0741	GO:0090071	negative regulation of ribosome biogenesis	1
Eab7_1766	GO:0004371	glycerone kinase activity	1	Eab7_0741	GO:0042256	mature ribosome assembly	1
Eab7_1928	GO:0009378	four-way junction helicase activity	1	Eab7_2641	GO:0006629	lipid metabolic process	1
Eab7_2599	GO:0010181	FMN binding	1	Eab7_1362	GO:0006545	glycine biosynthetic process	1
Eab7_1362	GO:0004146	dihydrofolate reductase activity	1	Eab7_1928	GO:0006260	DNA replication	1
Eab7_0622	GO:0050662	coenzyme binding	1	Eab7_1052	GO:0015074	DNA integration	1
Eab7_1666	GO:0031419	cobalamin binding	1	Eab7_1718	GO:0006935	chemotaxis	1
Eab7_1668	GO:0008026	ATP-dependent helicase activity	1	Eab7_2406	GO:0044038	cell wall macromolecule biosynthetic process	1
Eab7_1922	GO:0043141	ATP-dependent 5'-3' DNA helicase activity	1	Eab7_1319	GO:0005975	carbohydrate metabolic process	1
Eab7_0139	GO:0004016	adenylate cyclase activity	1	Eab7_1718	GO:0071973	bacterial-type flagellum-dependent cell motility	1
Eab7_0823	GO:0008253	5'-nucleotidase activity	1	Eab7_2309	GO:0044780	bacterial-type flagellum assembly	1
Eab7_1362	GO:0008703	5-amino-6-(5-phosphoribosylamino)uracil reductase activity	1
Eab7_1639	GO:0051537	2 iron, 2 sulfur cluster binding	1
