# Supplementary material for: Functional annotation of hypothetical proteins from the Exiguobacterium antarcticum strain B7 reveals proteins involved in adaptation to extreme environments, including high arsenic resistance
Source: PLoS One. 2018 Jun 25;13(6):e0198965. doi: 10.1371/journal.pone.0198965 (PMC6016940; doi:10.1371/journal.pone.0198965)
Supplement: S8 Table — (XLSX) [file pone.0198965.s010.xlsx]

## Sheet: suplementary table S8_noGOpredi
S8 Table. List of protein with no GO term prediction
No.	Locus tag (HP ID)	Protein Function	GO term prediction	Classification
1	Eab7_0026	Cyclic-di-AMP receptor	Absent	Transcription
2	Eab7_0143	Immunity protein 64	Absent	Regulatory
3	Eab7_0278	P-loop containing Nucleoside Triphosphate Hydrolases	Absent	Enzyme
4	Eab7_0417	Heat induced stress protein YflT	Absent	Regulatory
5	Eab7_0515	Peptidase family M23	Absent	Enzyme
6	Eab7_0636	Nucleotidyltransferase-like	Absent	Enzyme
7	Eab7_0655	Control of competence regulator ComK, YlbF/YmcA	Absent	Regulatory
8	Eab7_0707	S-adenosylmethionine-dependent methyltransferases (AdoMet_Mtases)	Absent	Enzyme
9	Eab7_0774	S-adenosylmethionine-dependent methyltransferases (AdoMet_Mtases)	Absent	Enzyme
10	Eab7_0909	Disulphide isomerase	Absent	Enzyme
11	Eab7_1015	Control of competence regulator ComK, YlbF/YmcA	Absent	Regulatory
12	Eab7_1085	Heat induced stress protein YflT	Absent	Regulatory
13	Eab7_1094	SMI1 / KNR4 family protein	Absent	Regulatory
14	Eab7_1169	Ribosomal protein L7/12, C-terminal domain	Absent	Transcription
15	Eab7_1187	GrpB protein	Absent	Enzyme
16	Eab7_1218	SMI1 / KNR4 family protein	Absent	Regulatory
17	Eab7_1252	Glyoxalase I (lactoylglutathione lyase)	Absent	Enzyme
18	Eab7_1311	Diguanylate cyclase (GGDEF domain)	Absent	Enzyme
19	Eab7_1322	Zinc peptidase like protein	Absent	Enzyme
20	Eab7_1390	YCII-related domain	Absent	Transcription
21	Eab7_1403	nucleotidyltransferase	Absent	Enzyme
22	Eab7_1406	Glyoxalase/Bleomycin resistance protein/Dihydroxybiphenyl dioxygenase	Absent	Enzyme
23	Eab7_1409	DinB superfamily protein	Absent	Enzyme
24	Eab7_1438	Rossmann-fold NAD(P)(+)-binding proteins	Absent	binding
25	Eab7_1478	WYL domain	Absent	binding
26	Eab7_1514	Bacterial PH domain	Absent	binding
27	Eab7_1515	YCII-related domain	Absent	Transcription
28	Eab7_1603	transposase DNA-binding domain	Absent	binding
29	Eab7_1669	Helix-turn-helix domain	Absent	binding
30	Eab7_1689	Ribosomal protein L7Ae/L30e/S12e/Gadd45 family	Absent	Transcription
31	Eab7_1781	Fibronectin-binding protein A N-terminus (FbpA)	Absent	binding
32	Eab7_1829	Control of competence regulator ComK, YlbF/YmcA	Absent	Regulatory
33	Eab7_1875	PBS lyase HEAT-like repeat	Absent	Enzyme
34	Eab7_2007	YvbH-like oligomerisation region	Absent	binding
35	Eab7_2103	PepSY domain	Absent	Regulatory
36	Eab7_2173	Heat induced stress protein YflT	Absent	Regulatory
37	Eab7_2195	DinB superfamily protein	Absent	Enzyme
38	Eab7_2221	AAA ATPase domain	Absent	Regulatory
39	Eab7_2372	Iron-sulphur cluster biosynthesis	Absent	binding
40	Eab7_2518	Lipoprotein localisation LolA/LolB/LppX	Absent	Lipoprotein
41	Eab7_2549	Haem_degrading Superfamily protein	Absent	binding
42	Eab7_2638	bacterial sensory transduction regulator, YbjN	Absent	Regulatory
43	Eab7_2712	phosphate transport regulator	Absent	Regulatory
44	Eab7_2737	Alpha/beta hydrolase family	Absent	Enzyme
45	Eab7_2789	Uracil-DNA glycosylase-like	Absent	Enzyme
46	Eab7_2819	LURP-one-related	Absent	Regulatory
47	Eab7_2855	Biofilm formation stimulator VEG	Absent	Regulatory
