# Supplementary material for: Functional annotation of hypothetical proteins from the Exiguobacterium antarcticum strain B7 reveals proteins involved in adaptation to extreme environments, including high arsenic resistance
Source: PLoS One. 2018 Jun 25;13(6):e0198965. doi: 10.1371/journal.pone.0198965 (PMC6016940; doi:10.1371/journal.pone.0198965)
Supplement: S9 Table — (XLSX) [file pone.0198965.s011.xlsx]

## Sheet: Sheet2
S9 Table. List of predicted physicochemical parameters, sub-cellular localization and topology of transmembrane helices for the HPs from E. antarcticum B7.
										Sub-cellular localization			Transmembrane helice
Locus_tag	Protein length	MW	pI	R+	R-	EC	II	AI	GRAVY	PSORT B	CELLO	Signal Peptide	HMMTOP	TMHMM	TMH Topology
Eab7_0026	109	12063.97	5.60	11	13	2980	39.80	89.36	-0.012	Unknown	Cytoplasmic	NO	0	0	o
Eab7_0139	286	31927.09	6.59	27	28	35410	29.93	119.93	0.242	Cytoplasmic Membrane	Membrane	NO	3	3	o20-42i54-73o78-95i
Eab7_0143	181	21216.11	4.84	20	32	37150	37.69	89.89	-0.397	Cytoplasmic	Cytoplasmic	NO	0	0	o
Eab7_0150	224	26703.86	4.76	31	51	40910	39.45	84.38	-0.792	Cytoplasmic	Cytoplasmic	NO	0	0	o
Eab7_0152	141	15423.75	11.64	11	3	23490	26.08	137.66	0.974	CytoplasmicMembrane	Membrane	NO	5	5	i3-20o30-52i65-87o92-114i121-139o
Eab7_0154	156	16629.95	9.51	9	5	34615	15.42	122.37	0.938	CytoplasmicMembrane	Membrane	NO	5	5	o4-23i30-52o67-86i93-115o120-142i
Eab7_0255	437	49293.86	4.53	34	68	34380	36.13	108.60	0.146	CytoplasmicMembrane	Membrane	NO	4	4	o4-26i60-82o97-119i139-161o
Eab7_0278	194	22315.46	5.29	21	31	11585	39.09	85.98	-0.336	Cytoplasmic	Cytoplasmic	NO	1	0	o
Eab7_0284	169	18854.96	9.58	14	8	18910	23.89	140.18	0.962	CytoplasmicMembrane	Membrane	NO	5	5	i7-24o39-56i77-99o109-128i135-157o
Eab7_0378	142	15202.41	9.51	8	4	25105	15.24	144.08	1204	CytoplasmicMembrane	Membrane	NO	5	5	i5-24o29-51i63-85o95-117i124-141o
Eab7_0379	159	16900.42	7.72	8	7	14105	12.87	132.96	1258	CytoplasmicMembrane	Membrane	NO	5	5	i2-21o31-53i66-88o93-115i122-140o
Eab7_0392	245	26270.91	5.41	26	28	21430	31.30	90.41	0.003	CytoplasmicMembrane	Membrane	YES	3	3	i7-26o182-201i208-227o
Eab7_0417	314	36192.87	4.43	42	77	14900	44.23	61.27	-1160	Cytoplasmic	Cytoplasmic	NO	0	0	o
Eab7_0504	88	10122.68	9.33	13	8	11585	48.12	56.48	-0.661	Unknown	Cytoplasmic	NO	0	0	o
Eab7_0509	454	51261.13	4.72	42	71	42860	41.53	107.56	0.051	CytoplasmicMembrane	Membrane	NO	4	3	o20-42i72-94o114-136i
Eab7_0515	425	45884.32	9.70	60	42	18910	35.92	81.65	-0.478	Extracellular	Cytoplasmic	YES	1	0	o
Eab7_0609	309	34100.55	9.84	19	9	56380	21.08	116.44	0.870	CytoplasmicMembrane	Membrane	NO	10	10	i7-29o49-68i80-102o107-126i138-155o160-182i189-211o226-248i257-279o283-305i
Eab7_0622	302	33208.16	6.21	32	36	41940	31.43	101.42	-0.086	Cytoplasmic	Cytoplasmic	NO	0	0	o
Eab7_0636	309	36843.41	7.85	44	43	51340	41.11	101.81	-0.347	Cytoplasmic	Cytoplasmic	NO	0	0	o
Eab7_0655	125	14577.43	4.27	8	22	7450	52.91	74.96	-0.678	Cytoplasmic	Cytoplasmic	NO	0	0	o
Eab7_0707	332	37459.93	5.91	38	44	46870	45.95	93.43	-0.164	Cytoplasmic	Cytoplasmic	NO	1	0	o
Eab7_0714	251	28343.40	9.27	16	12	83880	30.42	116.57	0.700	CytoplasmicMembrane	Membrane	NO	7	7	i7-29o34-52i59-81o96-118i125-147o169-186i206-228o
Eab7_0741	115	13261.15	4.68	15	25	15470	32.99	108.43	-0.263	Cytoplasmic	Cytoplasmic	NO	0	0	o
Eab7_0770	349	36497.48	9.81	17	9	46075	23.97	126.62	0.944	CytoplasmicMembrane	Membrane	NO	8	8	i12-34o107-126i133-155o175-197i204-226o255-277i284-306o310-332i
Eab7_0774	335	39077.00	8.33	50	48	49515	50.51	96.00	-0.479	Cytoplasmic	Cytoplasmic	NO	0	0	o
Eab7_0783	394	44124.22	5.48	43	49	37945	36.21	80.46	-0.289	Cytoplasmic	Cytoplasmic	NO	1	1	i22-44o
Eab7_0789	182	19433.57	5.68	15	17	13980	32.62	115.60	0.444	CytoplasmicMembrane	Membrane	NO	3	3	o15-34i36-58o63-85i
Eab7_0806	238	26629.57	4.91	26	36	25565	41.51	105.71	-0.201	Cytoplasmic	Cytoplasmic	NO	0	0	o
Eab7_0807	371	40247.08	5.58	35	46	13535	25.11	99.35	0.051	Cytoplasmic	Cytoplasmic	NO	0	0	o
Eab7_0823	194	22765.99	4.89	18	32	33920	51.88	97.42	-0.262	Cytoplasmic	Cytoplasmic	NO	0	0	o
Eab7_0861	126	14547.21	10.26	23	8	25440	36.55	85.16	-0.320	Cytoplasmic	Cytoplasmic	NO	1	1	o4-21i
Eab7_0909	141	15621.56	4.35	12	26	7575	49.59	76.17	-0.127	Cytoplasmic	Cytoplasmic	NO	0	0	o
Eab7_0918	317	36470.52	8.06	40	39	21890	21890	117.26	0.103	CytoplasmicMembrane	Cytoplasmic	NO	3	3	i56-78o93-112i119-141o
Eab7_0931	297	32828.88	8.93	15	13	55920	26.63	131.72	131.72	CytoplasmicMembrane	Membrane	NO	9	10	i3-20o30-48i61-80o85-107i114-136o141-160i172-194o204-226i231-253o257-276i
Eab7_1015	143	15842.85	4.62	15	25	6085	42.24	78.46	-0.490	Cytoplasmic	Cytoplasmic	NO	0	0	o
Eab7_1031	381	43273.00	8.39	45	43	34045	48.57	122.10	0.207	CytoplasmicMembrane	Membrane	NO	4	4	i13-35o55-77i84-106o131-153i
Eab7_1052	324	38849.72	8.39	47	45	42290	47.17	94.81	-0.450	Cytoplasmic	Cytoplasmic	NO	0	0	o
Eab7_1085	154	17659.98	5.47	21	36	13980	32.06	51.95	-1313	Unknown	Cytoplasmic	NO	0	0	o
Eab7_1094	318	36735.73	4.45	29	60	52830	45.65	77.26	-0.563	Cytoplasmic	Cytoplasmic	NO	0	0	o
Eab7_1169	104	11957.79	6.03	10	12	13980	37.28	113.46	-0.150	Unknown	Membrane	NO	1	1	o4-21i
Eab7_1187	171	19438.13	7.11	21	21	29910	37.32	84.44	-0.345	Cytoplasmic	Cytoplasmic	NO	0	0	o
Eab7_1213	301	31758.12	9.33	15	10	48595	48.47	26.11	140.93	CytoplasmicMembrane	Membrane	YES	10	8	i7-26o36-58i83-105o120-137i144-166o176-198i210-232o262-284i
Eab7_1218	289	32840.05	5.40	36	43	52035	34.38	83.29	-0.434	Cytoplasmic	Cytoplasmic	NO	0	0	o
Eab7_1252	131	15217.30	4.77	16	22	25440	46.03	84.05	-0.416	Unknown	Cytoplasmic	NO	0	0	o
Eab7_1290	380	43419.64	5.57	40	49	45505	37.80	108.11	-0.166	CytoplasmicMembrane	Membrane	NO	2	2	o5-27i181-203o
Eab7_1307	288	31537.61	9.22	18	13	55015	40.62	127.33	0.778	CytoplasmicMembrane	Membrane	NO	9	8	o15-37i50-69o74-96i103-122o126-148i167-189o199-221i248-270o
Eab7_1311	320	36600.85	4.85	34	47	36245	39.37	98.75	-0.175	Cytoplasmic	Cytoplasmic	NO	0	0	o
Eab7_1319	181	20196.99	5.86	17	22	20190	29.11	88.95	-0.245	Cytoplasmic	Cytoplasmic	NO	0	0	o
Eab7_1321	380	42024.97	9.71	28	17	35870	31.58	148.53	1057	CytoplasmicMembrane	Membrane	NO	8	8	i12-29o39-61i74-96o163-185i223-245o258-280i287-309o319-341i
Eab7_1322	112	12949.48	4.97	13	18	2980	62.88	73.12	-0.706	Cytoplasmic	Cytoplasmic	NO	0	0	o
Eab7_1333	105	12398.55	7.98	14	13	7115	61.01	103.90	-0.229	Unknown	Cytoplasmic	NO	0	0	o
Eab7_1355	220	24164.22	4.52	17	32	17670	21.48	21.48	-0.083	Unknown	Cytoplasmic	NO	0	0	o
Eab7_1362	173	19072.77	4.52	14	23	20065	36.77	100.29	0.004	CytoplasmicMembrane	Cytoplasmic	NO	0	0	o
Eab7_1372	112	12815.77	8.11	14	13	8480	48.15	95.80	-0.424	Unknown	Cytoplasmic	NO	0	0	o
Eab7_1390	124	14411.31	4.38	10	22	23950	35.83	79.52	-0.494	Cytoplasmic	Cytoplasmic	NO	0	0	o
Eab7_1403	180	20896.69	5.83	22	25	41035	39.56	85.11	-0.539	Unknown	Cytoplasmic	NO	0	0	o
Eab7_1406	114	13119.78	5.17	8	15	19940	51.59	83.86	-0.295	Unknown	Cytoplasmic	NO	0	0	o
Eab7_1409	167	19223.84	5.41	16	24	26470	26.16	91.74	-0.392	CytoplasmicMembrane	Cytoplasmic	NO	0	0	o
Eab7_1438	208	22818.51	5.00	18	31	14440	23.03	96.20	-0.215	Cytoplasmic	Cytoplasmic	NO	0	0	o
Eab7_1462	876	100096.48	9.13	119	106	90105	42.38	99.68	-0.248	Cytoplasmic	Cytoplasmic	NO	0	0	o
Eab7_1478	307	35217.20	8.34	46	44	15025	37.79	92.35	-0.425	Cytoplasmic	Cytoplasmic	NO	1	0	o
Eab7_1498	489	55946.37	9.62	57	43	60280	37.64	115.15	0.204	CytoplasmicMembrane	Membrane	NO	6	6	i7-29o44-66i167-189o209-231i338-360o365-382i
Eab7_1499	167	19431.72	6.08	15	17	34950	43.26	120.72	0.208	CytoplasmicMembrane	Membrane	NO	2	2	i25-47o51-73i
Eab7_1514	153	17245.03	9.21	20	16	12950	31.40	101.96	-0.100	Cytoplasmic	Cytoplasmic	NO	0	0	o
Eab7_1515	117	12896.72	4.97	10	17	6990	46.70	92.65	-0.098	Unknown	Cytoplasmic	NO	0	0	o
Eab7_1541	353	41670.22	5.83	38	47	73590	52.25	75.89	-0.554	Cytoplasmic	Cytoplasmic	NO	0	0	o
Eab7_1554	263	29437.11	4.65	31	49	23045	36.84	79.73	-0.418	Cytoplasmic	Cytoplasmic	NO	0	0	o
Eab7_1581	612	68839.73	5.53	55	70	72225	37.46	109.64	0.187	CytoplasmicMembrane	Membrane	NO	5	5	o20-42i54-73o105-122i127-144o159-176i
Eab7_1590	232	26465.31	9.11	17	12	63495	29.17	116.03	0.554	CytoplasmicMembrane	Membrane	NO	7	7	o4-21i28-45o50-72i84-106o126-148i169-186o196-218i
Eab7_1596	452	50285.46	4.93	40	60	38390	43.08	119.89	0.249	CytoplasmicMembrane	Membrane	NO	3	4	o15-37i77-99o114-136i157-179o
Eab7_1603	390	45195.30	10.06	77	37	51255	36.98	79.44	-0.664	Cytoplasmic	Cytoplasmic	NO	1	0	o
Eab7_1639	168	18681.44	7.64	20	19	20190	23.23	62.02	-0.401	CytoplasmicMembrane	Membrane	NO	1	1	i13-35o
Eab7_1666	294	33132.91	5.13	28	41	38055	40.20	99.15	-0.111	Unknown	Cytoplasmic	NO	0	0	o
Eab7_1668	477	54922.18	6.97	59	60	44975	52.39	97.71	-0.351	Cytoplasmic	Cytoplasmic	NO	1	0	o
Eab7_1669	337	39316.79	9.09	48	43	43555	52.24	102.64	-0.226	Cytoplasmic	Cytoplasmic	NO	0	0	o
Eab7_1675	239	27677.68	5.95	35	40	13410	49.54	97.82	-0.397	Cytoplasmic	Cytoplasmic	NO	0	0	o
Eab7_1682	407	45908.68	4.82	38	71	19495	47.15	92.01	-0.305	Cytoplasmic	Cytoplasmic	NO	0	0	o
Eab7_1689	100	10795.51	9.56	17	12	8480	24.69	103.40	-0.145	Unknown	Cytoplasmic	NO	0	0	o
Eab7_1718	367	40396.01	4.43	29	55	11460	50.46	92.64	-0.157	CytoplasmicMembrane	Cytoplasmic	NO	0	0	o
Eab7_1743	86	9586.08	4.89	9	13	4470	25.52	112.33	-0.034	CytoplasmicMembrane	Cytoplasmic	NO	0	0	o
Eab7_1766	568	60952.95	4.57	44	89	18005	34.04	96.09	-0.026	Cytoplasmic	Cytoplasmic	NO	0	0	o
Eab7_1781	564	64657.72	7.26	82	82	43780	49.51	85.78	-0.579	Cytoplasmic	Cytoplasmic	NO	0	0	o
Eab7_1829	146	16135.15	6.98	18	18	7700	37.89	80.21	-0.493	Cytoplasmic	Cytoplasmic	NO	0	0	o
Eab7_1847	438	49019.21	5.20	48	66	35870	30.98	109.00	-0.171	Cytoplasmic	Cytoplasmic	NO	0	0	o
Eab7_1870	296	34279.58	6.70	39	40	52940	48.32	94.19	-0.317	Cytoplasmic	Cytoplasmic	NO	1	0	o
Eab7_1875	363	41456.25	4.93	43	61	50420	52.26	90.52	-0.342	Cytoplasmic	Cytoplasmic	NO	0	0	o
Eab7_1922	741	82263.66	6.12	88	97	45270	38.68	100.57	-0.132	Cytoplasmic	Cytoplasmic	NO	2	0	o
Eab7_1928	437	48613.40	5.93	49	56	40465	46.33	96.09	-0.222	Cytoplasmic	Cytoplasmic	NO	0	0	o
Eab7_1950	180	19885.73	5.18	22	30	4595	50.35	111.06	-0.181	Cytoplasmic	Cytoplasmic	NO	0	0	o
Eab7_1971	554	62231.53	5.49	65	76	19620	44.27	106.06	-0.172	Cytoplasmic	Membrane	NO	0	0	o
Eab7_1974	174	19081.31	4.18	9	22	9065	48.18	91.38	-0.120	Unknown	Membrane	NO	1	1	o10-32i
Eab7_2007	204	23614.55	5.42	22	31	33350	30.36	80.78	-0.491	Cytoplasmic	Cytoplasmic	NO	0	0	o
Eab7_2029	473	50398.54	4.59	37	57	22920	34.12	99.28	0.063	CytoplasmicMembrane	Membrane	YES	4	4	i20-42o317-336i357-379o439-461i
Eab7_2032	251	27454.60	5.44	28	35	18575	29.83	108.05	-0.035	Cytoplasmic	Cytoplasmic	NO	0	0	o
Eab7_2049	577	65917.57	5.63	73	84	42290	33.32	100.14	-0.228	CytoplasmicMembrane	Membrane	NO	3	2	i7-29o154-176i
Eab7_2065	105	11869.17	10.01	11	4	11460	21.61	123.43	0.659	CytoplasmicMembrane	Membrane	NO	3	3	o4-19i32-54o64-86i
Eab7_2066	436	48837.62	6.29	53	57	31400	31.09	106.38	-0.078	Cytoplasmic	Cytoplasmic	NO	0	0	o
Eab7_2073	302	33851.00	5.11	30	44	23380	33.81	101.72	-0.154	Unknown	Cytoplasmic	NO	0	0	o
Eab7_2103	100	11020.42	5.45	13	14	21430	31.84	80.20	-0.283	Unknown	Extracellular	YES	1	0	o
Eab7_2119	419	45195.87	7.22	44	44	14690	26.91	93.15	-0.023	Cytoplasmic	Cytoplasmic	NO	0	0	o
Eab7_2173	150	16801.54	5.08	17	27	8480	34.60	85.73	-0.683	Cytoplasmic	Cytoplasmic	NO	0	0	o
Eab7_2195	151	18128.42	5.41	19	28	28420	43.91	95.03	-0.513	Cytoplasmic	Cytoplasmic	NO	0	0	o
Eab7_2221	682	78392.03	5.18	85	110	77700	43.16	95.73	-0.476	Cytoplasmic	Cytoplasmic	NO	0	0	o
Eab7_2247	332	36604.90	4.91	32	49	19035	24.77	104.76	-0.003	Cytoplasmic	Cytoplasmic	NO	0	0	o
Eab7_2260	387	43510.63	10.10	40	27	69440	45.31	123.82	0.451	CytoplasmicMembrane	Membrane	NO	8	9	o10-32i55-74o84-101i103-121o131-153i174-191o201-223i236-253o257-274i
Eab7_2266	289	31203.11	6.52	22	23	14440	24.60	24.60	0.778	CytoplasmicMembrane	Membrane	NO	6	6	i12-31o51-73i78-95o105-127i148-170o174-196i
Eab7_2301	293	32337.04	7.83	30	29	29450	34.71	34.71	0.521	CytoplasmicMembrane	Membrane	NO	5	5	i21-40o50-72i84-103o118-137i158-180o
Eab7_2309	135	15753.06	4.91	12	21	13980	47.14	107.70	-0.421	Cytoplasmic	Cytoplasmic	NO	0	0	o
Eab7_2341	638	71753.28	9.08	54	45	45	35.49	111.58	0.369	CytoplasmicMembrane	Membrane	NO	10	10	i20-38o53-75i110-132o152-169i196-213o228-250i284-306o521-543i576-598o608-630i
Eab7_2372	115	12807.34	4.79	9	15	11585	37.39	83.04	-0.300	Unknown	Cytoplasmic	NO	0	0	o
Eab7_2389	677	78050.75	4.90	66	101	82085	41.00	80.56	-0.401	Cytoplasmic	Cytoplasmic	NO	0	0	o
Eab7_2406	355	41234.77	6.54	41	44	55030	51.18	85.46	-0.419	Cytoplasmic	Cytoplasmic	NO	0	0	o
Eab7_2419	287	32097.61	4.63	19	41	29130	36.26	104.25	0.068	Cytoplasmic	Cytoplasmic	NO	0	0	o
Eab7_2464	98	11292.18	10.08	16	10	13980	36.22	102.45	-0.415	-	Cytoplasmic	NO	1	1	i52-74o
Eab7_2498	343	37736.95	5.61	29	31	46410	31.86	104.02	0.185	CytoplasmicMembrane	Membrane	NO	4	4	i13-35o221-243i267-289o304-326i
Eab7_2499	453	50160.23	4.97	36	55	25330	31.84	102.69	0.039	CytoplasmicMembrane	Cytoplasmic	NO	2	2	o10-32i161-183o
Eab7_2500	222	25038.59	4.98	26	37	15595	47.91	96.22	-0.197	Cytoplasmic	Cytoplasmic	NO	0	0	o
Eab7_2518	269	30644.65	4.81	33	45	29910	38.95	68.14	-0.743	Unknown	Cytoplasmic	NO	1	0	o
Eab7_2549	160	18035.24	5.54	15	19	24410	43.86	43.86	-0.403	Unknown	Extracellular	NO	0	0	o
Eab7_2581	269	31286.93	4.61	42	69	20400	40.08	59.85	-1396	Unknown	Cytoplasmic	YES	1	0	o
Eab7_2599	197	21515.61	4.86	19	29	7450	33.60	111.02	0.046	Cytoplasmic	Cytoplasmic	NO	0	0	o
Eab7_2611	148	16319.71	4.73	14	22	12950	22.83	98.11	-0.076	Cytoplasmic	Cytoplasmic	NO	0	0	o
Eab7_2638	175	19909.18	4.34	12	29	5960	59.60	71.83	-0.422	Cytoplasmic	Cytoplasmic	NO	0	0	i
Eab7_2641	285	31018.96	9.60	22	12	41495	22.36	123.61	0.802	Cytoplasmic Membrane	Membrane	NO	8	6	i7-29o44-63i127-158o168-190i197-219o243-265i
Eab7_2678	284	30281.39	9.76	18	10	25900	22.71	146.83	1115	Cytoplasmic Membrane	Membrane	NO	10	8	i5-27o37-59i72-91o96-118i138-160o175-197i204-221o254-276i
Eab7_2712	189	21564.69	4.72	21	36	6210	34.22	107.41	-0.137	Cytoplasmic	Cytoplasmic	NO	0	0	i
Eab7_2737	261	29112.90	5.35	20	34	29450	40.54	93.83	-0.108	Cytoplasmic	Cytoplasmic	NO	0	0	o
Eab7_2789	246	28342.51	7.93	26	25	16390	38.29	92.40	-0.293	Cytoplasmic	Cytoplasmic	NO	0	0	o
Eab7_2816	178	19664.39	9.88	13	5	29910	38.69	102.47	0.543	CytoplasmicMembrane	Membrane	NO	5	4	i13-32o52-74i86-108o112-134i
Eab7_2819	161	18255.90	4.98	20	25	22460	32.48	32.48	-0.130	Unknown	Cytoplasmic	NO	0	0	o
Eab7_2832	278	31436.88	5.62	32	35	38390	44.29	93.24	-0.295	Cytoplasmic	Membrane	NO	1	1	i9-26o
Eab7_2855	79	8948.21	8.10	11	10	4470	34.54	94.81	-0.249	Cytoplasmic	Cytoplasmic	NO	0	0	o
